# Supplementary material for: Assessment of mortality and performance status in critically ill cancer patients: A retrospective cohort study
Source: PLoS One. 2021 Jun 11;16(6):e0252771. doi: 10.1371/journal.pone.0252771 (PMC8195393; doi:10.1371/journal.pone.0252771)
Supplement: S1 Dataset — (CSV) [file pone.0252771.s012.csv]

StudySubjectID	Comorbiditeit	Charlson_comorbidity_index_E1_C3	Charlson_comorbidity_index2_E1_C3	Opname_reden_E1_C5	Type_behandeling_VG_E1_C5	Type_behandeling_VG2_E1_C5	Maligniteit_Actief_E1_C5	Status_actieve_maligniteit_E1_C5	Type_behandeling_actieve_E1_C5	Geslacht_E1_C8	Leeftijd_E1_C8	Waarde_SOFA_E1_C11	Sepsis_E2_C14	Behandeling_Maligniteit_E2_C14	VAR00006	Readmission	Actieve_maligniteit	Metastatic_disease	Behandeling_maligniteit_tijdensIC	Sepsis_tijdensIC	Duur_opname_E3_C16	Ontslag_E3_C16	Ziekenhuis_overleving_E3_C16	v$30_dagen_E3_C16	VAR00001	Ziekenhuismortaliteit	SolidvsHematology	Gender	MV	RRT	Vasopressie	Opname_reden	ICUbehandelinggestaakt	EmergencySurgery	Medical	VAR00002	Comfortcare_ICU	Comfortcare_ward	withholdingofcare	VAR00003	ActiefvsCR	ECOG_preIC	ECOG_postIC	Post_ICwithoutunknown_death	ECOG_posthospital	posthosp_withoutunknown_death	ECOG_6mnd	sixmonth_withoutunknown_death	ECOG_1year
EMC693	1	7	10	8			1	3	1	1	74	7	1	2		0	1	1	0	1	10	1	1	1		0	0	0	1	1	1	1	0	0	1		0	0			0	0	3	3	2	2	1	1	5
EMC024	1	2	3	1,4			3	1	1	1	51	11	2	2		0	1		0	1	12	1	1	1		0		0	1	0	1	1	0	0	1		0	0			0	0	3	3	1	1	1	1	5
EMC031	1	6	8	3,8			1	3	1,5	1	62	12	2	2		0	1	1	0	1	29	1	1	1		0	0	0	1	0	1	2	0	0	0		0	0			0	0	4	4	3	3	5		5
EMC033	0	0	0	7			1	1		1	45	5		2		0	1	0	0	0	16	1	0	0		1	0	0	1	0	0	1	1	0	1		1	0			0	0	4	4	5		5		5
EMC053	1	7	8	1,4			1	3	2,3	1	50	15	1	2		0	1	1	0	1	1	0	0			1	0	0	1	0	1	1	0	0	1		0	0	0		0	3	5		5		5		5
EMC070	1	3	3	6			1	3	5	1	45	11	3	2		1	1	0	0	0	1	0	0			1	0	0	1	0	1	1	1	0	1		1	0			0	4	5		5		5		5
EMC072	1	2	5	1,4			1	1	5	2	74	15	2	2		1	1	1	0	1	3	0	0			1	0	1	1	1	1	1	1	0	1		1	0			0	3	5		5		5		5
EMC074	1	5	6	8			1,2	1	1	1	54	4		2		0	1	0	0	0	1	1	1	1		0	2	0	0	0	1	1	0	0	1		0	0			0	0	2	2	1	1	5		5
EMC078	1	3	6	4			2	1	1	1	77	16	2	2		0	1		0	1	1	0	0			1	1	0	0	0	1	1	1	0	1		1	0			0	3	5		5		5		5
EMC087	1	7	10	1,8			1	3	1,5,8	1	71	16	2	2		0	1	1	0	1	2	0	0			1	0	0	1	1	1	1	1	0	1		1	0			0	1	5		5		5		5
EMC088	1	6	9	1,7,8			2	1		1	78	19	2	2		0	1		0	1	0	0	0			1	1	0	1	1	1	1	1	0	1		1	0			0	1	5		5		5		5
EMC089	1	6	8	3			1	1	1,5	2	61	16	2	2		1	1	1	0	1	22	1	0	0		1	0	1	1	1	1	0	0	1	0		0	1			0	1	4	4	5		5		5
EMC090	1	2	2	1,8			1	1		1	40	6	3	2		0	1	0	0	0	11	1	1	0		0	0	0	1	0	1	1	0	0	1		0	0			0	4	4	4	4	4	5		5
EMC092	1	7	10	1			1	1		1	73	11	2	2		0	1	1	0	1	1	0	0			1	0	0	1	0	1	1	1	0	1		1	0			0	3	5		5		5		5
EMC095	1	8	11	5			1	3	2,5	1	74	10	3	2		0	1	1	0	0	21	0	0			1	0	0	1	1	1	1	1	0	1		1	0			0	1	5		5		5		5
EMC105	1	5	9	6			2	3	8	2	82	9		2		1	1		0	0	0	0	0			1	1	1	1	0	1	1	1	0	1		1	0			0	1	5		5		5		5
EMC106	1	4	6	4			1	1	5	1	61	12	2	2		0	1	0	0	1	50	1	0	0		1	0	0	1	1	1	1	0	0	1		0	1			0	4	4	4	5		5		5
EMC107	1	4	6	1,4			2	1	1	1	67	12	3	2		0	1		0	0	3	1	0	0		1	1	0	1	0	1	1	0	0	1		0	1			0	1	3	3	5		5		5
EMC112	1	4	6	4,8			1	1		1	63	7	2	2		0	1	0	0	1	1	0	0			1	0	0	0	1	1	1	1	0	1		1	0			0	3	5		5		5		5
EMC117	1	6	9	1,8			1	4	5,8	2	75	7	2	2		0	1	1	0	1	4	0	0			1	0	1	1	0	1	1	1	0	1		1	0			0	1	5		5		5		5
EMC118	1	3	6	8			1	3	1,5	1	75	11		2		0	1	0	0	0	5	1	0	0		1	0	0	1	0	1	1	1	0	1		1	0			0	3	4	4	5		5		5
EMC119	1	3	6	3			1	3	1,5	1	75	7		2		1	1	0	0	0	0	0	0			1	0	0	1	0	1	0	1	1	0		1	0			0	4	5		5		5		5
EMC123	1	7	10	7			1	1	4	2	74	7		2		0	1	1	0	0	25	0	0			1	0	1	1	0	1	1	1	0	1		1	0			0	1	5		5		5		5
EMC124	1	3	6	1			1	1	1,2	1	78	6	3	2		0	1	1	0	0	13	0	0			1	0	0	1	0	1	1	1	0	1		1	0			0	3	5		5		5		5
EMC141	1	2	5	1			1	2	5,8	1	73	5	1	2		0	1	0	0	1	11	1	0	0		1	0	0	1	0	1	1	0	0	1		0	1			0	1	4	4	5		5		5
EMC155	1	7	8	3			1	3	2,5	2	50	6		2		0	1	1	0	0	3	1	1	1		0	0	1	1	0	1	0	0	1	0		0	0			0	3	4	4	4	4	5		5
EMC190	1	2	4	1			1	1	1,5	1	65	7	1	2		0	1	1	0	1	15	1	1	1		0	0	0	1	0	1	1	0	0	1		0	0			0	1	3	3	3	3	5		5
EMC192	1	2	6	3,4			1	1		2	80	17	2	2		0	1	0	0	1	17	1	1	1		0	0	1	1	1	1	2	0	0	0		0	0			0	0	4	4	4	4	5		5
EMC194	1	6	8	3			1	3	8	2	63	7	3	2		0	1	1	0	0	1	1	1	1		0	0	1	1	0	1	0	0	1	0		0	0			0	1	4	4	3	3	5		5
EMC205	1	7	9	8			1	4	8	1	62	8	3	2		0	1	0	0	0	2	1	1	1		0	0	0	0	0	1	1	0	0	1		0	0			0	1	4	4	3	3	3	3	5
EMC230	1	6	8	6			1	3	1,2,5,8	2	67	5		2		0	1	1	0	0	1	1	1	1		0	0	1	1	0	1	1	0	0	1		0	0			0	1	3	3	1	1	5		5
EMC233	1	7	8	8			1	4	1,8	1	53			2		0	1	0	0	0	1	1	1	1		0	0	0	0	0	0	0	0	1	0		0	0			0	1	2	2	2	2	1	1	5
EMC254	1	7	11	3			1	3	7	1	87	8		2		0	1	0	0	0	1	1	1	1		0	0	0	0	0	0	0	0	1	0		0	0			0	2	4	4	3	3	5		5
EMC269	1	7	9	7,8			1	3	8	1	69	7		2		0	1	0	0	0	3	1	1	1		0	0	0	1	1	1	1	0	0	1		0	0			0	2	3	3	2	2	5		5
EMC270	1	7	10	3			1	4	1,5	2	75	9	2	2		1	1	1	0	1	17	1	1	1		0	0	1	1	0	1	0	0	1	0		0	0			0	2	4	4	3	3	5		5
EMC282	1	3	5	3			1	3	1,5	1	60	15	2	2		0	1	1	0	1	9	0	0			1	0	0	1	1	1	0	1	1	0		1	0			0	0	5		5		5		5
EMC289	1	3	4	1			1	1		1	50	3	3	2		0	1	1	0	0	1	1	0	0		1	0	0	0	0	0	1	0	0	1		0	1			0	2	4	4	5		5		5
EMC296	1	6	9	3,4			3	1		2	77	9	2	2		0	1		0	1	7	0	0			1		1	1	0	1	2	1	0	0		1	0			0	3	5		5		5		5
EMC317	1	7	9	2			1	3	5	1	68			2		0	1	1	0	0	0	1	1	1		0	0	0	0	0	0	1	0	0	1		0	0			0	1	6		6		5		5
EMC325	1	2	3	1			1	1	1	1	60	3	1	2		0	1	1	0	1	5	0	0			1	0	0	1	0	1	1	1	0	1		1	0			0	0	5		5		5		5
EMC337	1	7	10	1			1	2	2	1	70	6		2		0	1	1	0	0	1	1	1	1		0	0	0	0	1	0	1	0	0	1		0	0			0	2	2	2	2	2	3	3	5
EMC340	1	1	4	1			1	1	5	1	74			2		0	1	1	0	0	0	1	1	0		0	0	0	0	0	0	1	0	0	1		0	0			0	1	5		5		5		5
EMC343	1	2	4	4			1	1	1	2	60		1	1		0	1	0	1	1	8	1	1	1		0	0	1	1	0	1	1	0	0	1		0	0			0	1	3	3	2	2	1	1	5
EMC351	0	0	0	1			1	1		1	60	10	2	2		0	1	1	0	1	6	0	0			1	0	0	1	1	1	1	1	0	1		1	0			0	1	5		5		5		5
EMC359	0	0	0	4			2	1	1	2	38	7	1	2		0	1		0	1	6	1	1	1		0	1	1	1	0	1	1	0	0	1		0	0			0	0	4	4	3	3	5		5
EMC376	1	4	6	3			1	1	2	2	68	6	3	2		0	1	1	0	0	7	1	0	0		1	0	1	1	0	1	0	0	1	0		0	1			0	2	4	4	5		5		5
EMC379	0	0	0	3			2	1		1	22	18		2		0	1		0	0	0	0	0			1	1	0	1	0	1	0	0	1	0		0	0	1		0	0	5		5		5		5
EMC387	1	7	10	8			1	2	1,2,5	1	77	11		2		0	1	1	0	0	1	0	0			1	0	0	1	0	1	1	1	0	1		1	0			0	0	5		5		5		5
EMC400	1	6	7	7			1	3	1	1	59			2		0	1	1	0	0	0	0	0			1	0	0	1	0	0	1	1	0	1		1	0			0	6	5		5		5		5
EMC419	1	2	4	2			1	1		1	67	5	1	2		1	1	0	0	1	23	0	0			1	0	0	1	0	1	1	1	0	1		1	0			0	1	5		5		5		5
EMC428	0	0	0	1			2	1	1	1	62	9	2	2		0	1		0	1	37	0	0			1	1	0	1	1	1	1	1	0	1		1	0			0	3	5		5		5		5
EMC432	1	2	4	1			1	3		1	61	5	2	2		1	1	0	0	1	8	0	0			1	0	0	1	1	1	1	1	0	1		1	0			0	3	5		5		5		5
EMC440	1	2	5	1			2	1	1	1	74	7	1	2		0	1		0	1	4	0	0			1	1	0	1	0	1	1	1	0	1		1	0			0	3	5		5		5		5
EMC441	0	0	0	7			1	3	5	1	79			2		0	1	1	0	0	6	0	0			1	0	0	1	0	1	1	1	0	1		1	0			0	2	5		5		5		5
EMC445	1	5	7	7			2	1	1	1	67	4	2	1		0	1		1	1	3	0	0			1	1	0	0	0	1	1	1	0	1		1	0			0	2	5		5		5		5
EMC453	1	2	4	1			1	1		1	67	2	1	2		1	1	0	0	1	9	0	0			1	0	0	1	0	0	1	1	0	1		1	0			0	1	5		5		5		5
EMC456	1	6	9	3			1	3	1,5,8	1	74	10		2		0	1	1	0	0	2	0	0			1	0	0	1	0	1	0	1	1	0		1	0			0	4	5		5		5		5
EMC461	1	7	9	2			1	2	1,2,5	1	69	5		2		0	1	1	0	0	2	1	1	1		0	0	0	1	0	1	1	0	0	1		0	0			0	1	3	3	3	3	5		5
EMC470	1	3	5	1			1	1		1	62	4	3	2		1	1	0	0	0	8	0	0			1	0	0	1	0	1	1	1	0	1		1	0			0	3	5		5		5		5
EMC472	0	0	0	4			1	1	5	2	69	8	2	2		0	1	1	0	1	2	1	0	0		1	0	1	0	0	1	1	1	0	1		1	0			0	6	3	3	5		5		5
EMC493	1	3	7	4			1	1	5	1	84		1	2		1	1	1	0	1	2	1	1	1		0	0	0	0	0	1	1	0	0	1		0	0			0	2	3	3	2	2	6		5
EMC494	1	8	10	1,4			2	1	1	1	66	17	2	2		0	1		0	1	0	0	0			1	1	0	1	1	1	1	1	0	1		1	0			0	2	5		5		5		5
EMC507	1	2	5	1			1	1	1,2,5	2	78	8	3	2		0	1	1	0	0	22	0	0			1	0	1	1	0	1	1	1	0	1		1	0			0	3	5		5		5		5
EMC530	1	3	6	1,4			1	1	1,2	2	78	6	1	2		0	1	0	0	1	4	0	0			1	0	1	0	0	1	1	1	0	1		1	0			0	2	5		5		5		5
EMC544	0	0	0	1			2	1		1	50			1		0	1		1	0	3	0	0			1	1	0	1	1	1	1	1	0	1		1	0			0	0	5		5		5		5
EMC562	1	3	4	8			1	1	1,2	2	59			2		1	1	1	0	0	0	1	1	1		0	0	1	1	0	1	1	0	0	1		0	0			0	1	3	3	2	2	5		5
EMC581	1	2	2	8			2	4	1,6	2	39	9		2		0	1		0	0	5	1	0	0		1	1	1	0	1	0	1	0	0	1		0	1			0	3	4	4	5		5		5
EMC582	1	3	5	2			1	1		1	63			2		0	1	0	0	0	0	1	1	1		0	0	0	0	0	0	1	0	0	1		0	0			0	2	3	3	2	2	3	3	5
EMC583	1	3	6	1			1	1	5	1	78	2	3	2		0	1	0	0	0	32	0	0			1	0	0	1	0	0	1	1	0	1		1	0			0	2	5		5		5		5
EMC589	1	3	6	1			1	1	1,5	1	73	8	3	2		0	1	1	0	0	5	1	0	0		1	0	0	1	0	1	1	1	0	1		1	0			0	0	3	3	5		5		5
EMC601	1	7	9	3			1	3	1,5	2	67	8	2	2		0	1	1	0	1	25	1	1	1		0	0	1	1	1	1	0	0	1	0		0	0			0	2	4	4	4	4	5		5
EMC613	1	2	5	2			1	1	5	2	70	5		2		0	1	0	0	0	1	1	0	3		1	0	1	1	0	1	1	0	0	1		0	0			0	1	2	2	5		5		5
EMC616	1	4	6	1			2	3	1,6	1	61	6	3	2		0	1		0	0	0	1	0	0		1	1	0	0	0	0	1	0	0	1		0	1			0	3	3	3	5		5		5
EMC621	1	3	4	4			2	2	1,2,6	1	54	6		2		0	1		0	0	2	1	1	1		0	1	0	0	0	1	1	0	0	1		0	0			0	0	3	3	2	2	5		5
EMC625	1	3	4	3			1	1	1,2	2	59	2	3	2		1	1	1	0	0	1	1	0	1		1	0	1	0	0	0	0	0	1	0		0	1			0	6	4	4	5		5		5
EMC634	1	2	4	2			1	1	5	1	61	10	2	2		0	1	0	0	1	10	0	0			1	0	0	1	1	1	1	1	0	1		1	0			0	1	5		5		5		5
EMC636	1	3	6	4			1	4	1,5	1	73	10	2	2		1	1	1	0	1	1	0	0			1	0	0	1	0	1	1	1	0	1		1	0			0	3	5		5		5		5
EMC638	1	6	6	1			1	1	1	1	42			1		0	1	1	1	0	1	1	1	1		0	0	0	0	0	0	1	0	0	1		0	0			0	0	3	3	2	2	2	2	5
EMC642	1	3	5	6			2	2	1,2,3	1	69	13	2	2		0	1		0	1	1	0	0			1	1	0	1	0	1	1	1	0	1		1	0			0	4	5		5		5		5
EMC650	1	4	7	1			1	4	1,2,3,4,5	1	72	5	3	2		1	1	1	0	0	16	1	1	1		0	0	0	1	1	0	1	0	0	1		0	0			0	3	3	3	3	3	5		5
EMC651	1	3	5	4			1	4	5	1	68		2	2		1	1	0	0	1	8	0	0			1	0	0	1	1	1	1	1	0	1		1	0			0	3	5		5		5		5
EMC655	0	0	2	8			1	1	5	1	65			2		1	1	0	0	0	5	1	0	0		1	0	0	1	0	1	1	0	0	1		0	1			0	2	3	3	5		5		5
EMC712	1	2	5	3			1	1	5	2	78	10	2	2		1	1	0	0	1	17	1	1	0		0	0	1	1	1	1	0	0	1	0		0	0			0	0	4	4	4	4	5		5
EMC735	1	2	5	4			1	1	5	2	78	6	1	2		0	1	0	0	1	9	1	1	0		0	0	1	0	1	0	1	0	0	1		0	0			0	2	3	3	4	4	5		5
EMC030	1	4	6	1,4			1	1	1,2,5	2	54	11	2	2		0	1	0	0	1	17	1	1	1		0	0	1	1	0	1	1	0	0	1		0	0			0	0	3	3	3	3	3	3	6
EMC545	1	4	9	1			1	2	5	2	92			2		0	1	0	0	0	1	1	1	1		0	0	1	0	0	0	1	0	0	1		0	0			0	2	3	3	2	2	6		6
EMC291	1	3	6	3			1	4	5	2	70			2		1	1	0	0	0	0	1	1	1		0	0	1	1	0	0	0	0	1	0		0	0			0	6	3	3	2	2	6		3
EMC431	1	4	6	7			1	1		1	62			2		0	1	0	0	0	3	1	1	1		0	0	0	0	0	0	1	0	0	1		0	0			0	1	3	3	2	2	1	1	2
EMC734	1	6	6	8			1	3	3,5	1	42			2		0	1	1	0	0	3	1	1	1		0	0	0	0	0	1	1	0	0	1		0	0			0	2	3	3	3	3	2	2	2
EMC003	1	3	4	3			1	1	5	1	54	5	3	2		0	1	0	0	0	0	1	1	1		0	0	0	0	0	0	0	0	1	0		0	0			0	2	3	3	2	2	1	1	1
EMC243	1	6	8	4			1	4	1,5	1	67	10	2	2		1	1	1	0	1	10	1	1	1		0	0	0	1	0	1	1	0	0	1		0	0			0	3	3	3	2	2	1	1	6
EMC264	1	2	4	1,8			2	1	1	2	61	10	1	1		0	1		1	1	20	1	1	1		0	1	1	1	0	0	1	0	0	1		0	0			0	0	3	3	3	3	2	2	6
EMC307	1	3	6	2			1	4	1,2,5	1	79	7	3	2		1	1	0	0	0	0	1	1	1		0	0	0	0	0	0	1	0	0	1		0	0			0	3	3	3	1	1	6		6
EMC430	1	8	9	1			2	1		1	57	13	2	1		0	1		1	1	22	1	1	1		0	1	0	1	1	1	1	0	0	1		0	0			0	1	3	3	2	2	6		6
EMC439	1	7	8	1			1	3	1,2,5	2	56		1	2		0	1	1	0	1	16	1	1	1		0	0	1	1	0	1	1	0	0	1		0	0			0	3	4	4	3	3	6		6
EMC451	1	4	7	2			1	1	1,2,5	1	74	4		2		0	1	0	0	0	1	1	1	1		0	0	0	0	0	1	1	0	0	1		0	0			0	6	4	4	3	3	2	2	6
EMC536	1	8	10	1,4			1	2	1,5	1	66		1	2		1	1	0	0	1	1	1	1	1		0	0	0	1	0	0	1	0	0	1		0	0			0	6	3	3	2	2	1	1	6
EMC603	1	4	7	3			1	4	5	1	76	5		2		1	1	0	0	0	5	1	1	1		0	0	0	0	0	1	0	0	1	0		0	0			0	0	3	3	2	2	1	1	6
EMC698	1	7	10	1			1	3	2	2	72	3		2		0	1	0	0	0	8	1	1	1		0	0	1	0	0	0	1	0	0	1		0	0			0	3	3	3	3	3	6		6
EMC702	1	2	4	2,6			2	3	1,2,6	1	65	8	1	2		0	1		0	1	18	1	1	1		0	1	0	1	0	1	1	0	0	1		0	0			0	0	4	4	2	2	1	1	6
EMC711	1	3	4	8			1	4	1,2,5	1	55	8	3	2		1	1	0	0	0	20	1	1	1		0	0	0	1	0	1	1	0	0	1		0	0			0	2	4	4	3	3	2	2	6
EMC026	1	2	4	7			1	4	2,5	2	65	4	3	1		0	1	1	1	0	14	1	1	1		0	0	1	1	0	1	1	0	0	1		0	0			0	1	2	2	2	2	1	1	2
EMC150	1	2	3	3			1	4	1,2,5	1	59	8	3	2		1	1	1	0	0	1	1	1	1		0	0	0	1	0	1	0	0	1	0		0	0			0	2	3	3	2	2	1	1	2
EMC446	1	7	8	7			1	3	5	2	58			2		0	1	1	0	0	2	1	1	1		0	0	1	0	0	0	1	0	0	1		0	0			0	2	3	3	2	2	1	1	2
EMC685	1	7	9	1			1	3	1,2	2	65	5	1	2		0	1	1	0	1	2	1	1	1		0	0	1	0	0	1	1	0	0	1		0	0			0	6	4	4	2	2	1	1	2
EMC032	1	3	3	1,4			2	1	1	2	41	13	1	2		0	1		0	1	39	1	1	1		0	1	1	1	1	1	1	0	0	1		0	0			0	1	4	4	4	4	1	1	1
EMC102	1	5	7	1,8			1	4	5	1	69	5	3	2		0	1	0	0	0	1	1	1	1		0	0	0	0	0	0	1	0	0	1		0	0			0	1	3	3	2	2	1	1	1
EMC108	1	3	3	4			2	4	1	1	45	8	1	2		0	1		0	1	1	1	1	1		0	1	0	0	0	0	1	0	0	1		0	0			0	1	1	1	0	0	0	0	1
EMC148	1	3	4	4			1	3	1,5	2	58	6	2	2		0	1	1	0	1	6	1	1	1		0	0	1	0	0	1	1	0	0	1		0	0			0	1	3	3	2	2	1	1	1
EMC162	1	4	6	1,8			1	1	5	1	65	7		2		0	1	0	0	0	2	1	1	1		0	0	0	0	0	1	1	0	0	1		0	0			0	0	1	1	1	1	1	1	1
EMC176	1	8	9	8			1	3	5	1	54		3	2		0	1	1	0	0	13	1	1	1		0	0	0	1	0	1	1	0	0	1		0	0			0	1	4	4	4	4	2	2	1
EMC240	1	9	11	3			1	4	8	1	67	9		2		0	1	1	0	0	0	1	1	1		0	0	0	1	0	1	0	0	1	0		0	0			0	1	3	3	1	1	1	1	1
EMC403	1	4	6	4			1	1	5	1	66	8	1	2		0	1	0	0	1	2	1	1	1		0	0	0	0	0	1	1	0	0	1		0	0			0	0	3	3	2	2	1	1	1
EMC538	1	3	6	1			1	1	1,2,5	2	72	2		2		1	1	0	0	0	1	1	1	1		0	0	1	0	0	0	1	0	0	1		0	0			0	3	3	3	2	2	0	0	1
EMC541	1	3	5	2			1	1	5	2	64			2		1	1	0	0	0	0	1	1	1		0	0	1	0	0	0	1	0	0	1		0	0			0	1	3	3	2	2	1	1	1
EMC605	1	3	3	4			1	1	5	1	44		2	2		0	1	1	0	1	4	1	1	1		0	0	0	1	0	1	1	0	0	1		0	0			0	2	3	3	1	1	1	1	1
EMC633	1	2	2	7			1	1	5	2	29			2		0	1	0	0	0	5	1	1	1		0	0	1	1	0	0	1	0	0	1		0	0			0	0	3	3	2	2	2	2	1
EMC678	1	2	5	1			1	2	5	1	72	0		2		0	1	1	0	0	1	1	1	1		0	0	0	0	0	0	1	0	0	1		0	0			0	0	3	3	1	1	1	1	1
EMC025	1	3	6	1			1	1		2	72	10	2	2		1	1	0	0	1	22	1	1	1		0	0	1	1	0	1	1	0	0	1		0	0			0	0	3	3	3	3	1	1	0
EMC050	1	5	6	7			2	1	1	2	58		3	2		0	1		0	0	0	1	1	1		0	1	1	0	0	0	1	0	0	1		0	0			0	1	3	3	3	3	1	1	0
EMC054	1	2	4	6			1	1	1,2,5	1	68	13		2		1	1	1	0	0	12	1	1	1		0	0	0	1	0	1	1	0	0	1		0	0			0	0	3	3	2	2	0	0	0
EMC218	1	6	8	3			1	4	1,5	1	67	5	3	2		1	1	1	0	0	5	1	1	1		0	0	0	1	0	1	0	0	1	0		0	0			0	0	3	3	2	2	0	0	0
EMC221	1	3	3	8			1	1		1	47			2		1	1	0	0	0	0	1	1	1		0	0	0	0	0	0	0	0	1	0		0	0			0	0	3	3	1	1	1	1	0
EMC255	1	4	6	8			1	1		2	65	2		1		0	1	0	1	0	5	1	1	1		0	0	1	0	1	0	1	0	0	1		0	0			0	0	3	3	1	1	0	0	0
EMC587	1	6	7	3			1	1	1,5	1	57	5		2		1	1	1	0	0	1	1	1	1		0	0	0	1	0	1	0	0	1	0		0	0			0	3	4	4	3	3	1	1	0
[truncated: 10 more columns]
