# Supplementary material for: Assessment of mortality and performance status in critically ill cancer patients: A retrospective cohort study
Source: PLoS One. 2021 Jun 11;16(6):e0252771. doi: 10.1371/journal.pone.0252771 (PMC8195393; doi:10.1371/journal.pone.0252771)
Supplement: S2 Dataset — (CSV) [file pone.0252771.s013.csv]

StudySubjectID	Maligniteit_actief	maligniteit	SOFA_score	Geslacht	Leeftijd	IC_overleving	ZH_overleving	Sofa_death	Comfortcare_ICU	VAR00003	Completeremission	Maligniteit_status_CR5jr	Active_vs_without	CR_vs_without	ECOG_preIC	ECOG_postIC	ECOG_posthospital	ECOG_6mnd	ECOG_1year	ECOG_2year	Overleving_6mnd	Overleving_1jaar	Overleving_2jaar
CH1043	0	0	6	0	30	1	1				0	0	0	0	0						2	2	2
CH1086	0	0	5	1	22	1	1				0	0	0	0	0						2	2	2
CH1100	0	0	11	0	36	1	1				0	0	0	0	6						2	2	2
CH1156	0	0		0	24	1	1				0	0	0	0							2	2	2
CH1161	0	0		0	32	1	1				0	0	0	0							2	2	2
CH1216	0	0		0	35	1	1				0	0	0	0							2	2	2
CH1332	0	0	8	0	22	1	1				0	0	0	0							1	1	2
CH1356	0	0		0	74	1	1				0	0	0	0							1	2	2
CH1360	0	0	8	0	51	1	1				0	0	0	0							2	2	2
CH1361	0	0		0	35	1	1				0	0	0	0							2	2	2
CH1456	0	0	11	0	45	1	1				0	0	0	0							1	2	2
CH149	0	0	4	0	41	1	1				0	0	0	0							2	2	2
CH1632	0	0		0	48	1	1				0	0	0	0							2	2	2
CH1638	0	0		0	50	1	1				0	0	0	0							1	2	2
CH1800	0	0		0	22	1	1				0	0	0	0							2	2	2
CH286	0	0		0	40	1	1				0	0	0	0							2	2	2
CH425	0	0		0	28	1	1				0	0	0	0							2	2	2
CH426	0	0		0	28	1	1				0	0	0	0							2	2	2
CH470	0	0		0	46	1	1				0	0	0	0							2	2	2
CH471	0	0	7	0	46	1	1				0	0	0	0							2	2	2
CH53	0	0	7	0	65	1	1				0	0	0	0							2	2	2
CH544	0	0		0	29	1	1				0	0	0	0							2	2	2
CH604	0	0	10	0	52	1	1				0	0	0	0							2	2	2
CH645	0	0		0	51	1	1				0	0	0	0							2	2	2
CH764	0	0		0	70	1	1				0	0	0	0							2	2	2
CH765	0	0	14	0	70	1	1				0	0	0	0							2	2	2
CH813	0	0	1	0	55	1	1				0	0	0	0							2	2	2
CH885	0	0		0	54	1	1				0	0	0	0							2	2	2
CH942	0	0		0	33	1	1				0	0	0	0							2	2	2
CH962	0	0		0	28	1	1				0	0	0	0							2	2	2
CH974	0	0		0	22	1	1				0	0	0	0							2	2	2
CH984	0	0		0	41	1	1				0	0	0	0							2	2	2
CH 1241	0	0		0	30	1	1				0	0	0	0	0	0	0		6	6	1	1	1
CH1000	0	0	7	1	79	1	1				0	0	0	0	0	3	3		6	6	1	1	1
CH1009	0	0		0	35	1	1				0	0	0	0	0	4	4		2	6	1	1	1
CH1024	0	0		0	73	1	1				0	0	0	0	1	3	2		6	6	1	1	1
CH1029	0	0		0	18	1	1				0	0	0	0	0	4	3		6	6	1	1	1
CH1031	0	0		1	23	1	1				0	0	0	0	0	3	2		0	6	1	1	1
CH1035	0	0	5	1	47	1	1				0	0	0	0	2	3	3		2	2	1	1	1
CH1037	0	0	14	1	25	1	1				0	0	0	0	0	3	1		0	0	1	1	1
CH1038	0	0		1	31	1	1				0	0	0	0	0	3	1		1	1	1	1	1
CH1039	0	0	11	1	42	1	1				0	0	0	0	0	3	1		0	0	1	1	1
CH1044	0	0		0	52	1	1				0	0	0	0	0						1	1	1
CH1049	0	0		0	39	1	1				0	0	0	0	0						1	1	1
CH1057	0	0		1	51	1	1				0	0	0	0	0						1	1	1
CH1059	0	0		0	63	1	1				0	0	0	0	6						1	1	1
CH106	0	0	10	1	51	1	1				0	0	0	0	4						1	1	1
CH1060	0	0		1	27	1	1				0	0	0	0	6						1	1	1
CH1069	0	0		1	59	1	1				0	0	0	0	3						1	1	1
CH1070	0	0		0	56	1	1				0	0	0	0	0						1	1	1
CH1078	0	0	15	1	23	1	1				0	0	0	0	0						1	1	1
CH1083	0	0		1	83	1	1				0	0	0	0	0						1	1	1
CH1097	0	0	4	0	53	1	1				0	0	0	0	6						1	1	1
CH1099	0	0		0	29	1	1				0	0	0	0	6						1	1	1
CH110	0	0	1	0	23	1	1				0	0	0	0	0						1	1	1
CH1101	0	0	12	0	69	1	1				0	0	0	0	0						1	1	1
CH1105	0	0	6	1	35	1	1				0	0	0	0	6						1	1	1
CH1106	0	0		0	70	1	1				0	0	0	0	0						1	1	1
CH1109	0	0		1	25	1	1				0	0	0	0							1	1	1
CH1119	0	0	3	0	82	1	1				0	0	0	0							1	1	1
CH112	0	0	3	0	36	1	1				0	0	0	0							1	1	1
CH1121	0	0		1	23	1	1				0	0	0	0							1	1	1
CH1124	0	0		0	82	1	1				0	0	0	0							1	1	1
CH1131	0	0	5	1	72	1	1				0	0	0	0							1	1	1
CH1136	0	0		0	44	1	1				0	0	0	0							1	1	1
CH1137	0	0	5	0	80	1	1				0	0	0	0							1	1	1
CH1138	0	0		1	56	1	1				0	0	0	0							1	1	1
CH1143	0	0	5	0	19	1	1				0	0	0	0							1	1	1
CH1145	0	0	5	0	21	1	1				0	0	0	0							1	1	1
CH1146	0	0	8	0	60	1	1				0	0	0	0							1	1	1
CH1150	0	0		0	55	1	1				0	0	0	0							1	1	1
CH1158	0	0		1	60	1	1				0	0	0	0							1	1	1
CH1165	0	0	13	1	57	1	1				0	0	0	0							1	1	1
CH1168	0	0	4	1	56	1	1				0	0	0	0							1	1	1
CH1170	0	0	4	0	86	1	1				0	0	0	0							1	1	1
CH1171	0	0		0	56	1	1				0	0	0	0							1	1	1
CH1172	0	0		1	49	1	1				0	0	0	0							1	1	1
CH1186	0	0		0	68	1	1				0	0	0	0							1	1	1
CH1187	0	0		1	69	1	1				0	0	0	0							1	1	1
CH119	0	0	5	1	42	1	1				0	0	0	0							1	1	1
CH1195	0	0	8	0	74	1	1				0	0	0	0							1	1	1
CH1199	0	0		1	43	1	1				0	0	0	0							1	1	1
CH1200	0	0		1	21	1	1				0	0	0	0							1	1	1
CH1201	0	0	9	0	66	1	1				0	0	0	0							1	1	1
CH1208	0	0		1	48	1	1				0	0	0	0							1	1	1
CH1215	0	0		0	59	1	1				0	0	0	0							1	1	1
CH1217	0	0		1	50	1	1				0	0	0	0							1	1	1
CH1220	0	0		0	32	1	1				0	0	0	0							1	1	1
CH1222	0	0	10	0	67	1	1				0	0	0	0							1	1	1
CH1228	0	0		1	62	1	1				0	0	0	0							1	1	1
CH1231	0	0		1	19	1	1				0	0	0	0							1	1	1
CH1232	0	0		0	60	1	1				0	0	0	0							1	1	1
CH1242	0	0	6	1	42	1	1				0	0	0	0							1	1	1
CH1246	0	0	9	0	76	1	1				0	0	0	0							1	1	1
CH1247	0	0	8	0	76	1	1				0	0	0	0							1	1	1
CH1253	0	0		1	70	1	1				0	0	0	0							1	1	1
CH126	0	0	10	0	60	1	1				0	0	0	0							1	1	1
CH1262	0	0		0	64	1	1				0	0	0	0							1	1	1
CH1263	0	0	4	0	50	1	1				0	0	0	0							1	1	1
CH1264	0	0		0	59	1	1				0	0	0	0							1	1	1
CH1265	0	0		0	37	1	1				0	0	0	0							1	1	1
CH1268	0	0		1	70	1	1				0	0	0	0							1	1	1
CH1270	0	0	6	0	33	1	1				0	0	0	0							1	1	1
CH1272	0	0		0	68	1	1				0	0	0	0							1	1	1
CH1274	0	0		0	76	1	1				0	0	0	0							1	1	1
CH1279	0	0		0	67	1	1				0	0	0	0							1	1	1
CH128	0	0	13	1	70	1	1				0	0	0	0							1	1	1
CH1283	0	0	8	0	75	1	1				0	0	0	0							1	1	1
CH1286	0	0	18	1	40	1	1				0	0	0	0							1	1	1
CH129	0	0	10	0	30	1	1				0	0	0	0							1	1	1
CH1290	0	0		0	26	1	1				0	0	0	0							1	1	1
CH1292	0	0		1	67	1	1				0	0	0	0							1	1	1
CH1297	0	0		1	43	1	1				0	0	0	0							1	1	1
CH13	0	0		0	67	1	1				0	0	0	0							1	1	1
CH130	0	0	12	0	52	1	1				0	0	0	0							1	1	1
CH1305	0	0		1	57	1	1				0	0	0	0							1	1	1
CH1313	0	0		0	20	1	1				0	0	0	0							1	1	1
CH132	0	0	7	1	49	1	1				0	0	0	0							1	1	1
CH1326	0	0	9	1	51	1	1				0	0	0	0							1	1	1
CH1330	0	0	9	1	59	1	1				0	0	0	0							1	1	1
CH1331	0	0		1	59	1	1				0	0	0	0							1	1	1
CH1337	0	0		1	55	1	1				0	0	0	0							1	1	1
CH1339	0	0		0	74	1	1				0	0	0	0							1	1	1
CH1340	0	0		0	74	1	1				0	0	0	0							1	1	1
CH1343	0	0		1	35	1	1				0	0	0	0							1	1	1
CH1365	0	0		1	61	1	1				0	0	0	0							1	1	1
CH1366	0	0		0	60	1	1				0	0	0	0							1	1	1
CH1367	0	0	6	0	47	1	1				0	0	0	0							1	1	1
CH1370	0	0		0	35	1	1				0	0	0	0							1	1	1
CH1371	0	0		0	35	1	1				0	0	0	0							1	1	1
CH1373	0	0		0	59	1	1				0	0	0	0							1	1	1
CH1374	0	0		1	76	1	1				0	0	0	0							1	1	1
CH1375	0	0		0	27	1	1				0	0	0	0							1	1	1
CH1379	0	0		0	50	1	1				0	0	0	0							1	1	1
CH138	0	0		0	34	1	1				0	0	0	0							1	1	1
CH1380	0	0		0	22	1	1				0	0	0	0							1	1	1
CH1388	0	0	6	0	72	1	1				0	0	0	0							1	1	1
CH1389	0	0		0	62	1	1				0	0	0	0							1	1	1
CH1390	0	0	6	0	73	1	1				0	0	0	0							1	1	1
CH1405	0	0		1	56	1	1				0	0	0	0							1	1	1
CH1408	0	0		0	52	1	1				0	0	0	0							1	1	1
CH1414	0	0	2	0	23	1	1				0	0	0	0							1	1	1
CH1415	0	0		1	24	1	1				0	0	0	0							1	1	1
CH1421	0	0		0	55	1	1				0	0	0	0							1	1	1
CH1426	0	0		0	54	1	1				0	0	0	0							1	1	1
CH143	0	0	8	0	52	1	1				0	0	0	0							1	1	1
CH1430	0	0		0	58	1	1				0	0	0	0							1	1	1
CH1432	0	0		0	50	1	1				0	0	0	0							1	1	1
CH1435	0	0		0	26	1	1				0	0	0	0							1	1	1
CH1438	0	0		1	46	1	1				0	0	0	0							1	1	1
CH144	0	0	10	0	58	1	1				0	0	0	0							1	1	1
CH1441	0	0		0	41	1	1				0	0	0	0							1	1	1
CH1442	0	0		0	47	1	1				0	0	0	0							1	1	1
CH1449	0	0		0	51	1	1				0	0	0	0							1	1	1
CH145	0	0	7	1	54	1	1				0	0	0	0							1	1	1
CH1450	0	0	6	0	61	1	1				0	0	0	0							1	1	1
CH1451	0	0	9	0	34	1	1				0	0	0	0							1	1	1
CH1454	0	0		0	66	1	1				0	0	0	0							1	1	1
CH1458	0	0	5	1	26	1	1				0	0	0	0							1	1	1
CH1464	0	0		0	66	1	1				0	0	0	0							1	1	1
CH147	0	0	10	0	53	1	1				0	0	0	0							1	1	1
CH1471	0	0		1	25	1	1				0	0	0	0							1	1	1
CH1472	0	0		0	55	1	1				0	0	0	0							1	1	1
CH1473	0	0		1	74	1	1				0	0	0	0							1	1	1
CH1474	0	0	8	1	74	1	1				0	0	0	0							1	1	1
CH148	0	0		0	48	1	1				0	0	0	0							1	1	1
CH1483	0	0	6	1	81	1	1				0	0	0	0							1	1	1
CH1498	0	0	6	1	51	1	1				0	0	0	0							1	1	1
CH1499	0	0	5	0	23	1	1				0	0	0	0							1	1	1
CH15	0	0	10	0	53	1	1				0	0	0	0							1	1	1
CH150	0	0		1	68	1	1				0	0	0	0							1	1	1
CH1505	0	0		1	83	1	1		0		0	0	0	0							1	1	1
CH1506	0	0		1	49	1	1				0	0	0	0							1	1	1
CH1507	0	0		0	48	1	1				0	0	0	0							1	1	1
CH1513	0	0		1	48	1	1				0	0	0	0							1	1	1
CH1516	0	0		1	45	1	1				0	0	0	0							1	1	1
CH1519	0	0		1	47	1	1				0	0	0	0							1	1	1
CH152	0	0	5	1	58	1	1				0	0	0	0							1	1	1
CH1520	0	0		0	33	1	1				0	0	0	0							1	1	1
CH1531	0	0		0	59	1	1				0	0	0	0							1	1	1
CH1534	0	0		1	58	1	1				0	0	0	0							1	1	1
CH1535	0	0		0	33	1	1				0	0	0	0							1	1	1
CH1537	0	0	3	1	55	1	1				0	0	0	0							1	1	1
CH1542	0	0		0	68	1	1				0	0	0	0							1	1	1
CH1551	0	0	12	0	62	1	1				0	0	0	0							1	1	1
CH1559	0	0		0	50	1	1				0	0	0	0							1	1	1
CH1567	0	0	11	0	25	1	1				0	0	0	0							1	1	1
CH157	0	0		0	29	1	1				0	0	0	0							1	1	1
CH1570	0	0		0	73	1	1				0	0	0	0							1	1	1
CH1571	0	0		1	43	1	1				0	0	0	0							1	1	1
CH1572	0	0	8	1	57	1	1				0	0	0	0							1	1	1
CH1577	0	0	6	1	51	1	1				0	0	0	0							1	1	1
CH1578	0	0		1	51	1	1				0	0	0	0							1	1	1
CH1582	0	0		1	46	1	1				0	0	0	0							1	1	1
CH1586	0	0		0	32	1	1				0	0	0	0							1	1	1
CH1593	0	0	6	0	51	1	1				0	0	0	0							1	1	1
CH16	0	0	8	0	56	1	1				0	0	0	0							1	1	1
CH1600	0	0		1	32	1	1				0	0	0	0							1	1	1
CH1601	0	0		0	48	1	1				0	0	0	0							1	1	1
CH1603	0	0		1	21	1	1				0	0	0	0							1	1	1
CH1604	0	0	6	0	66	1	1				0	0	0	0							1	1	1
CH161	0	0	5	0	49	1	1				0	0	0	0							1	1	1
CH1615	0	0		0	57	1	1				0	0	0	0							1	1	1
CH162	0	0	13	0	45	1	1				0	0	0	0							1	1	1
CH1620	0	0	6	0	42	1	1				0	0	0	0							1	1	1
CH1622	0	0		1	71	1	1				0	0	0	0							1	1	1
CH1627	0	0	6	1	61	1	1				0	0	0	0							1	1	1
CH1630	0	0		0	57	1	1				0	0	0	0							1	1	1
CH1634	0	0		1	63	1	1				0	0	0	0							1	1	1
CH1636	0	0	6	0	33	1	1				0	0	0	0							1	1	1
CH1639	0	0	5	0	39	1	1				0	0	0	0							1	1	1
CH1640	0	0		1	54	1	1				0	0	0	0							1	1	1
CH1649	0	0		0	62	1	1				0	0	0	0							1	1	1
CH1653	0	0	6	0	65	1	1				0	0	0	0							1	1	1
CH1654	0	0	5	1	65	1	1				0	0	0	0							1	1	1
CH1655	0	0		1	57	1	1				0	0	0	0							1	1	1
CH1658	0	0	3	0	53	1	1				0	0	0	0							1	1	1
CH1659	0	0		0	53	1	1				0	0	0	0							1	1	1
CH1662	0	0		0	58	1	1				0	0	0	0							1	1	1
CH1666	0	0	6	0	29	1	1				0	0	0	0							1	1	1
CH1669	0	0	8	0	66	1	1				0	0	0	0							1	1	1
CH1670	0	0		1	73	1	1				0	0	0	0							1	1	1
CH1671	0	0		0	44	1	1				0	0	0	0							1	1	1
CH1672	0	0		1	58	1	1				0	0	0	0							1	1	1
CH1674	0	0	3	1	25	1	1				0	0	0	0							1	1	1
CH1676	0	0		1	59	1	1				0	0	0	0							1	1	1
CH1683	0	0		1	41	1	1				0	0	0	0							1	1	1
CH1684	0	0		1	60	1	1				0	0	0	0							1	1	1
CH1685	0	0		1	53	1	1				0	0	0	0							1	1	1
CH1689	0	0		0	69	1	1				0	0	0	0							1	1	1
CH169	0	0	15	1	49	1	1				0	0	0	0							1	1	1
CH1690	0	0		0	69	1	1				0	0	0	0							1	1	1
CH1695	0	0		1	55	1	1				0	0	0	0							1	1	1
CH17	0	0		1	35	1	1				0	0	0	0							1	1	1
CH170	0	0	11	0	51	1	1				0	0	0	0							1	1	1
CH1700	0	0		1	57	1	1				0	0	0	0							1	1	1
CH1702	0	0		1	67	1	1				0	0	0	0							1	1	1
CH1714	0	0		1	43	1	1				0	0	0	0							1	1	1
CH1716	0	0		1	55	1	1				0	0	0	0							1	1	1
CH1719	0	0	7	0	75	1	1				0	0	0	0							1	1	1
CH1726	0	0		1	57	1	1				0	0	0	0							1	1	1
CH1727	0	0		1	42	1	1				0	0	0	0							1	1	1
CH1731	0	0		0	26	1	1				0	0	0	0							1	1	1
CH1734	0	0		1	72	1	1				0	0	0	0							1	1	1
CH1738	0	0		1	49	1	1				0	0	0	0							1	1	1
CH1739	0	0	9	0	60	1	1				0	0	0	0							1	1	1
CH174	0	0	14	1	68	1	1				0	0	0	0							1	1	1
CH1740	0	0		0	46	1	1				0	0	0	0							1	1	1
CH1741	0	0	5	0	51	1	1				0	0	0	0							1	1	1
CH1743	0	0		0	70	1	1				0	0	0	0							1	1	1
CH1752	0	0	8	1	30	1	1				0	0	0	0							1	1	1
CH1755	0	0	5	1	20	1	1				0	0	0	0							1	1	1
CH1758	0	0		1	72	1	1				0	0	0	0							1	1	1
CH1766	0	0		1	78	1	1				0	0	0	0							1	1	1
CH1774	0	0		1	32	1	1				0	0	0	0							1	1	1
CH1775	0	0		1	51	1	1				0	0	0	0							1	1	1
CH1776	0	0		0	44	1	1				0	0	0	0							1	1	1
CH1779	0	0		0	46	1	1				0	0	0	0							1	1	1
CH1785	0	0		0	41	1	1				0	0	0	0							1	1	1
CH1788	0	0		0	18	1	1				0	0	0	0							1	1	1
CH179	0	0		0	21	1	1				0	0	0	0							1	1	1
CH1790	0	0	5	1	53	1	1				0	0	0	0							1	1	1
CH1791	0	0		0	49	1	1				0	0	0	0							1	1	1
CH1796	0	0	7	0	69	1	1				0	0	0	0							1	1	1
CH180	0	0	13	0	41	1	1				0	0	0	0							1	1	1
CH1802	0	0		0	51	1	1				0	0	0	0							1	1	1
CH1805	0	0		1	45	1	1				0	0	0	0							1	1	1
CH183	0	0	12	1	56	1	1				0	0	0	0							1	1	1
CH196	0	0		1	70	1	1				0	0	0	0							1	1	1
CH197	0	0	2	0	29	1	1				0	0	0	0							1	1	1
CH2	0	0		0	63	1	1				0	0	0	0							1	1	1
CH205	0	0		1	29	1	1				0	0	0	0							1	1	1
CH206	0	0	12	1	29	1	1				0	0	0	0							1	1	1
CH209	0	0	9	1	24	1	1				0	0	0	0							1	1	1
CH210	0	0		0	52	1	1				0	0	0	0							1	1	1
CH211	0	0	1	0	21	1	1				0	0	0	0							1	1	1
CH213	0	0		1	60	1	1				0	0	0	0							1	1	1
CH226	0	0	11	0	49	1	1				0	0	0	0							1	1	1
CH227	0	0	6	1	69	1	1				0	0	0	0							1	1	1
CH228	0	0	9	0	69	1	1				0	0	0	0							1	1	1
CH233	0	0	10	0	64	1	1				0	0	0	0							1	1	1
CH234	0	0	10	1	53	1	1				0	0	0	0							1	1	1
CH236	0	0	9	0	65	1	1				0	0	0	0							1	1	1
CH240	0	0		0	19	1	1				0	0	0	0							1	1	1
CH243	0	0		0	78	1	1				0	0	0	0							1	1	1
CH244	0	0	15	1	56	1	1				0	0	0	0							1	1	1
CH245	0	0	7	0	53	1	1				0	0	0	0							1	1	1
CH247	0	0	3	0	49	1	1				0	0	0	0							1	1	1
CH257	0	0		0	27	1	1				0	0	0	0							1	1	1
CH268	0	0		1	67	1	1				0	0	0	0							1	1	1
CH278	0	0	9	1	64	1	1				0	0	0	0							1	1	1
CH279	0	0		0	31	1	1				0	0	0	0							1	1	1
CH280	0	0	5	0	61	1	1				0	0	0	0							1	1	1
CH281	0	0		0	28	1	1				0	0	0	0							1	1	1
CH282	0	0	7	0	28	1	1				0	0	0	0							1	1	1
CH285	0	0		1	43	1	1				0	0	0	0							1	1	1
CH303	0	0		0	73	1	1				0	0	0	0							1	1	1
CH304	0	0	5	0	21	1	1				0	0	0	0							1	1	1
CH306	0	0		0	21	1	1				0	0	0	0							1	1	1
CH307	0	0		1	48	1	1				0	0	0	0							1	1	1
CH308	0	0		0	25	1	1				0	0	0	0							1	1	1
CH311	0	0		0	24	1	1				0	0	0	0							1	1	1
CH320	0	0		1	55	1	1				0	0	0	0							1	1	1
CH333	0	0	7	0	70	1	1				0	0	0	0							1	1	1
CH340	0	0	4	0	75	1	1				0	0	0	0							1	1	1
CH342	0	0	11	0	28	1	1				0	0	0	0							1	1	1
CH350	0	0		0	61	1	1				0	0	0	0							1	1	1
CH351	0	0		0	61	1	1				0	0	0	0							1	1	1
CH353	0	0	10	0	82	1	1				0	0	0	0							1	1	1
CH354	0	0	4	0	61	1	1				0	0	0	0							1	1	1
CH355	0	0		0	35	1	1				0	0	0	0							1	1	1
CH356	0	0	10	0	64	1	1				0	0	0	0							1	1	1
CH357	0	0	14	1	46	1	1				0	0	0	0							1	1	1
CH358	0	0	7	1	66	1	1				0	0	0	0							1	1	1
CH364	0	0	9	1	66	1	1				0	0	0	0							1	1	1
CH368	0	0		0	63	1	1				0	0	0	0							1	1	1
CH369	0	0	8	1	36	1	1				0	0	0	0							1	1	1
CH370	0	0	17	1	33	1	1				0	0	0	0							1	1	1
CH371	0	0	5	1	33	1	1				0	0	0	0							1	1	1
CH376	0	0		1	56	1	1				0	0	0	0							1	1	1
CH378	0	0		0	58	1	1				0	0	0	0							1	1	1
CH38	0	0	4	1	77	1	1				0	0	0	0							1	1	1
CH385	0	0	5	0	80	1	1				0	0	0	0							1	1	1
CH386	0	0	10	0	26	1	1				0	0	0	0							1	1	1
CH387	0	0	9	1	56	1	1				0	0	0	0							1	1	1
CH39	0	0	6	0	45	1	1				0	0	0	0							1	1	1
CH394	0	0		1	52	1	1				0	0	0	0							1	1	1
CH395	0	0	6	0	48	1	1				0	0	0	0							1	1	1
CH396	0	0	5	1	38	1	1				0	0	0	0							1	1	1
CH410	0	0		0	44	1	1				0	0	0	0							1	1	1
CH415	0	0	7	0	62	1	1				0	0	0	0							1	1	1
CH416	0	0	0	1	37	1	1				0	0	0	0							1	1	1
CH417	0	0		0	20	1	1				0	0	0	0							1	1	1
CH422	0	0		0	54	1	1				0	0	0	0							1	1	1
CH424	0	0	3	1	77	1	1				0	0	0	0							1	1	1
CH431	0	0	4	1	39	1	1				0	0	0	0							1	1	1
CH433	0	0	8	0	47	1	1				0	0	0	0							1	1	1
CH434	0	0		1	67	1	1				0	0	0	0							1	1	1
CH435	0	0		1	67	1	1				0	0	0	0							1	1	1
CH436	0	0		0	51	1	1				0	0	0	0							1	1	1
CH438	0	0	15	1	62	1	1				0	0	0	0							1	1	1
CH439	0	0	5	1	39	1	1				0	0	0	0							1	1	1
CH442	0	0	6	0	50	1	1				0	0	0	0							1	1	1
CH444	0	0	8	0	69	1	1				0	0	0	0							1	1	1
CH45	0	0	1	0	77	1	1				0	0	0	0							1	1	1
CH456	0	0		0	17	1	1				0	0	0	0							1	1	1
CH461	0	0		0	37	1	1				0	0	0	0							1	1	1
CH468	0	0	7	0	31	1	1				0	0	0	0							1	1	1
CH480	0	0		1	55	1	1				0	0	0	0							1	1	1
CH486	0	0		0	21	1	1				0	0	0	0							1	1	1
CH49	0	0	9	1	54	1	1				0	0	0	0							1	1	1
CH51	0	0		0	56	1	1				0	0	0	0							1	1	1
CH510	0	0	5	0	28	1	1				0	0	0	0							1	1	1
CH519	0	0		1	50	1	1				0	0	0	0							1	1	1
CH52	0	0		0	56	1	1				0	0	0	0							1	1	1
CH525	0	0		1	68	1	1				0	0	0	0							1	1	1
CH527	0	0		0	43	1	1				0	0	0	0							1	1	1
CH528	0	0	5	0	52	1	1				0	0	0	0							1	1	1
CH532	0	0	9	0	48	1	1				0	0	0	0							1	1	1
CH533	0	0		1	31	1	1				0	0	0	0							1	1	1
CH539	0	0		0	71	1	1				0	0	0	0							1	1	1
CH540	0	0	11	0	71	1	1				0	0	0	0							1	1	1
CH541	0	0		1	40	1	1				0	0	0	0							1	1	1
CH543	0	0	12	0	68	1	1				0	0	0	0							1	1	1
CH545	0	0	8	0	77	1	1				0	0	0	0							1	1	1
CH546	0	0		0	29	1	1				0	0	0	0							1	1	1
CH550	0	0	11	1	70	1	1				0	0	0	0							1	1	1
CH560	0	0	11	1	49	1	1				0	0	0	0							1	1	1
CH565	0	0	12	1	30	1	1				0	0	0	0							1	1	1
CH572	0	0		1	20	1	1				0	0	0	0							1	1	1
CH573	0	0	11	0	57	1	1				0	0	0	0							1	1	1
CH575	0	0	4	1	33	1	1				0	0	0	0							1	1	1
CH576	0	0		1	51	1	1				0	0	0	0							1	1	1
CH577	0	0	7	1	49	1	1				0	0	0	0							1	1	1
CH578	0	0		0	71	1	1				0	0	0	0							1	1	1
CH580	0	0		1	51	1	1				0	0	0	0							1	1	1
CH582	0	0		1	34	1	1				0	0	0	0							1	1	1
CH59	0	0		0	56	1	1				0	0	0	0							1	1	1
CH595	0	0	9	0	30	1	1				0	0	0	0							1	1	1
CH597	0	0	9	0	65	1	1				0	0	0	0							1	1	1
CH599	0	0		0	55	1	1				0	0	0	0							1	1	1
CH612	0	0		1	33	1	1				0	0	0	0							1	1	1
CH62	0	0	4	0	33	1	1				0	0	0	0							1	1	1
CH625	0	0	7	0	51	1	1				0	0	0	0							1	1	1
CH63	0	0	9	0	33	1	1				0	0	0	0							1	1	1
CH630	0	0	13	1	55	1	1				0	0	0	0							1	1	1
CH631	0	0	6	1	55	1	1				0	0	0	0							1	1	1
CH632	0	0	7	0	76	1	1				0	0	0	0							1	1	1
CH633	0	0		1	39	1	1				0	0	0	0							1	1	1
CH634	0	0	13	0	29	1	1				0	0	0	0							1	1	1
CH639	0	0	7	0	54	1	1				0	0	0	0							1	1	1
CH641	0	0	10	0	76	1	1				0	0	0	0							1	1	1
CH642	0	0	9	0	34	1	1				0	0	0	0							1	1	1
CH648	0	0		0	54	1	1				0	0	0	0							1	1	1
CH652	0	0	4	0	26	1	1				0	0	0	0							1	1	1
CH653	0	0		0	26	1	1				0	0	0	0							1	1	1
CH659	0	0	9	0	52	1	1				0	0	0	0							1	1	1
CH661	0	0		0	71	1	1				0	0	0	0							1	1	1
CH665	0	0	7	0	40	1	1				0	0	0	0							1	1	1
CH669	0	0		1	81	1	1				0	0	0	0							1	1	1
CH674	0	0		1	59	1	1				0	0	0	0							1	1	1
CH677	0	0	8	0	71	1	1				0	0	0	0							1	1	1
CH682	0	0		0	53	1	1				0	0	0	0							1	1	1
CH685	0	0	8	1	64	1	1				0	0	0	0							1	1	1
CH686	0	0		1	64	1	1				0	0	0	0							1	1	1
CH688	0	0	6	0	70	1	1				0	0	0	0							1	1	1
CH689	0	0	1	0	44	1	1				0	0	0	0							1	1	1
CH694	0	0	6	1	56	1	1				0	0	0	0							1	1	1
CH695	0	0	14	0	35	1	1				0	0	0	0							1	1	1
CH70	0	0	15	0	59	1	1				0	0	0	0							1	1	1
CH702	0	0	7	1	29	1	1				0	0	0	0							1	1	1
CH704	0	0	6	0	65	1	1				0	0	0	0							1	1	1
CH708	0	0	10	0	48	1	1				0	0	0	0							1	1	1
CH71	0	0		0	59	1	1				0	0	0	0							1	1	1
CH716	0	0	11	0	53	1	1				0	0	0	0							1	1	1
CH719	0	0	4	0	76	1	1				0	0	0	0							1	1	1
CH724	0	0	9	0	84	1	1				0	0	0	0							1	1	1
CH728	0	0		0	63	1	1				0	0	0	0							1	1	1
CH733	0	0	10	0	41	1	1				0	0	0	0							1	1	1
CH734	0	0	8	0	51	1	1				0	0	0	0							1	1	1
CH735	0	0		1	51	1	1				0	0	0	0							1	1	1
CH743	0	0		0	64	1	1				0	0	0	0							1	1	1
CH744	0	0	11	0	30	1	1				0	0	0	0							1	1	1
CH745	0	0		0	30	1	1				0	0	0	0							1	1	1
CH747	0	0		1	53	1	1				0	0	0	0							1	1	1
CH750	0	0	4	1	22	1	1				0	0	0	0							1	1	1
CH753	0	0		0	69	1	1				0	0	0	0							1	1	1
CH758	0	0		0	46	1	1				0	0	0	0							1	1	1
CH759	0	0	10	1	21	1	1				0	0	0	0							1	1	1
CH77	0	0		0	68	1	1				0	0	0	0							1	1	1
CH780	0	0	7	0	52	1	1				0	0	0	0							1	1	1
CH785	0	0		0	52	1	1				0	0	0	0							1	1	1
CH788	0	0		0	49	1	1				0	0	0	0							1	1	1
CH789	0	0	6	0	19	1	1				0	0	0	0							1	1	1
CH790	0	0	8	0	22	1	1				0	0	0	0							1	1	1
CH793	0	0	11	0	43	1	1				0	0	0	0							1	1	1
CH794	0	0	8	0	62	1	1				0	0	0	0							1	1	1
CH795	0	0	7	0	51	1	1				0	0	0	0							1	1	1
CH796	0	0		0	73	1	1				0	0	0	0							1	1	1
CH817	0	0		0	55	1	1				0	0	0	0							1	1	1
CH823	0	0	4	0	59	1	1				0	0	0	0							1	1	1
CH824	0	0	4	1	23	1	1				0	0	0	0							1	1	1
CH827	0	0		0	56	1	1				0	0	0	0							1	1	1
CH838	0	0	8	0	86	1	1				0	0	0	0							1	1	1
CH840	0	0		1	66	1	1				0	0	0	0							1	1	1
CH849	0	0		0	57	1	1				0	0	0	0							1	1	1
CH852	0	0		0	30	1	1				0	0	0	0							1	1	1
CH857	0	0	9	1	82	1	1				0	0	0	0							1	1	1
CH858	0	0	8	0	29	1	1				0	0	0	0							1	1	1
CH859	0	0		0	29	1	1				0	0	0	0							1	1	1
CH86	0	0		0	61	1	1				0	0	0	0							1	1	1
CH862	0	0		1	30	1	1				0	0	0	0							1	1	1
CH865	0	0	6	1	36	1	1				0	0	0	0							1	1	1
CH866	0	0		0	72	1	1				0	0	0	0							1	1	1
CH868	0	0	4	0	68	1	1				0	0	0	0							1	1	1
CH877	0	0		0	76	1	1				0	0	0	0							1	1	1
CH887	0	0		0	46	1	1				0	0	0	0							1	1	1
CH892	0	0		0	32	1	1				0	0	0	0							1	1	1
CH893	0	0		0	37	1	1				0	0	0	0							1	1	1
CH894	0	0		0	21	1	1				0	0	0	0							1	1	1
CH896	0	0	8	0	58	1	1				0	0	0	0							1	1	1
CH899	0	0	6	1	35	1	1				0	0	0	0							1	1	1
CH900	0	0	3	0	79	1	1				0	0	0	0							1	1	1
CH901	0	0		0	79	1	1				0	0	0	0							1	1	1
CH910	0	0		0	66	1	1				0	0	0	0							1	1	1
CH911	0	0		1	54	1	1				0	0	0	0							1	1	1
CH917	0	0		0	61	1	1				0	0	0	0							1	1	1
CH920	0	0		0	22	1	1				0	0	0	0							1	1	1
CH923	0	0	4	0	49	1	1				0	0	0	0							1	1	1
CH925	0	0		0	59	1	1				0	0	0	0							1	1	1
CH926	0	0	3	0	59	1	1				0	0	0	0							1	1	1
CH927	0	0		0	57	1	1				0	0	0	0							1	1	1
CH928	0	0	10	1	61	1	1				0	0	0	0							1	1	1
CH930	0	0	10	0	68	1	1				0	0	0	0							1	1	1
CH933	0	0	9	0	59	1	1				0	0	0	0							1	1	1
CH94	0	0	7	1	67	1	1				0	0	0	0							1	1	1
CH947	0	0		0	54	1	1				0	0	0	0							1	1	1
CH948	0	0	4	1	61	1	1				0	0	0	0							1	1	1
CH949	0	0		0	47	1	1				0	0	0	0							1	1	1
CH950	0	0		0	47	1	1				0	0	0	0							1	1	1
CH951	0	0		0	47	1	1				0	0	0	0							1	1	1
CH953	0	0	13	0	26	1	1				0	0	0	0							1	1	1
CH963	0	0		0	26	1	1				0	0	0	0							1	1	1
CH971	0	0		0	43	1	1				0	0	0	0							1	1	1
CH972	0	0		0	433	1	1				0	0	0	0							1	1	1
CH973	0	0	6	0	47	1	1				0	0	0	0							1	1	1
CH975	0	0	8	1	57	1	1				0	0	0	0							1	1	1
CH976	0	0	4	0	62	1	1				0	0	0	0							1	1	1
CH985	0	0	9	0	52	1	1				0	0	0	0							1	1	1
CH990	0	0	6	1	65	1	1				0	0	0	0							1	1	1
CH996	0	0	2	1	46	1	1				0	0	0	0							1	1	1
CH997	0	0	8	0	38	1	1				0	0	0	0							1	1	1
CH998	0	0		1	53	1	1				0	0	0	0							1	1	1
EMC025	1	1	10	1	72	1	1		0		0	1	1		0	3	3	1	0	1	1	1	1
EMC026	1	1	4	1	65	1	1		0		0	1	1		1	2	2	1	2	1	1	1	1
EMC032	1	1	13	1	41	1	1		0		0	1	1		1	4	4	1	1	1	1	1	1
EMC050	1	1		1	58	1	1		0		0	1	1		1	3	3	1	0	0	1	1	1
EMC054	1	1	13	0	68	1	1		0		0	1	1		0	3	2	0	0	2	1	1	1
EMC102	1	1	5	0	69	1	1		0		0	1	1		1	3	2	1	1	1	1	1	1
EMC108	1	1	8	0	45	1	1		0		0	1	1		1	1	0	0	1	6	1	1	1
EMC148	1	1	6	1	58	1	1		0		0	1	1		1	3	2	1	1	0	1	1	1
EMC150	1	1	8	0	59	1	1		0		0	1	1		2	3	2	1	2	0	1	1	1
EMC162	1	1	7	0	65	1	1		0		0	1	1		0	1	1	1	1	1	1	1	1
EMC176	1	1		0	54	1	1		0		0	1	1		1	4	4	2	1	3	1	1	1
EMC218	1	1	5	0	67	1	1		0		0	1	1		0	3	2	0	0	6	1	1	1
EMC221	1	1		0	47	1	1		0		0	1	1		0	3	1	1	0	0	1	1	1
EMC240	1	1	9	0	67	1	1		0		0	1	1		1	3	1	1	1	1	1	1	1
EMC243	1	1	10	0	67	1	1		0		0	1	1		3	3	2	1	6	6	1	1	1
EMC255	1	1	2	1	65	1	1		0		0	1	1		0	3	1	0	0	0	1	1	1
EMC264	1	1	10	1	61	1	1		0		0	1	1		0	3	3	2	6	6	1	1	1
EMC307	1	1	7	0	79	1	1		0		0	1	1		3	3	1	6	6	6	1	1	1
EMC403	1	1	8	0	66	1	1		0		0	1	1		0	3	2	1	1	1	1	1	1
EMC430	1	1	13	0	57	1	1		0		0	1	1		1	3	2	6	6	6	1	1	1
EMC439	1	1		1	56	1	1		0		0	1	1		3	4	3	6	6	6	1	1	1
EMC446	1	1		1	58	1	1		0		0	1	1		2	3	2	1	2	3	1	1	1
EMC451	1	1	4	0	74	1	1		0		0	1	1		6	4	3	2	6	1	1	1	1
EMC536	1	1		0	66	1	1		0		0	1	1		6	3	2	1	6	6	1	1	1
EMC538	1	1	2	1	72	1	1		0		0	1	1		3	3	2	0	1	4	1	1	1
EMC541	1	1		1	64	1	1		0		0	1	1		1	3	2	1	1	2	1	1	1
EMC587	1	1	5	0	57	1	1		0		0	1	1		3	4	3	1	0	6	1	1	1
EMC603	1	1	5	0	76	1	1		0		0	1	1		0	3	2	1	6	6	1	1	1
EMC605	1	1		0	44	1	1		0		0	1	1		2	3	1	1	1	0	1	1	1
EMC633	1	1		1	29	1	1		0		0	1	1		0	3	2	2	1	0	1	1	1
EMC678	1	1	0	0	72	1	1		0		0	1	1		0	3	1	1	1	1	1	1	1
EMC685	1	1	5	1	65	1	1		0		0	1	1		6	4	2	1	2	1	1	1	1
EMC698	1	1	3	1	72	1	1		0		0	1	1		3	3	3	6	6	6	1	1	1
EMC702	1	1	8	0	65	1	1		0		0	1	1		0	4	2	1	6	6	1	1	1
EMC711	1	1	8	0	55	1	1		0		0	1	1		2	4	3	2	6	6	1	1	1
EMC125	0	1	5	0	53	1	1		0		1	2		1	6	4	4	6	6	6	1	1	1
EMC134	0	1	8	1	48	1	1		0		1	2		1	2	3	3	0	0	0	1	1	1
EMC151	0	1	6	1	46	1	1		0		1	2		1	6	2	2	6	6		1	1	1
EMC242	0	1	2	0	68	1	1		0		1	2		1	0	3	2	1	1	1	1	1	1
EMC252	0	1	13	1	50	1	1		0		1	2		1	0	4	6	6	6	6	1	1	1
EMC356	0	1		0	44	1	1		0		1	2		1	1	3	2	1	1	1	1	1	1
EMC372	0	1		0	86	1	1		0		1	2		1	0	4	3	6	6	6	1	1	1
EMC375	0	1	3	1	67	1	1		0		1	2		1	3	3	2	2	2	4	1	1	1
EMC406	0	1	5	1	77	1	1		0		1	2		1	3	3	3	2	1	1	1	1	1
EMC414	0	1		0	44	1	1		0		1	2		1	3	3	2	1	1	1	1	1	1
EMC449	0	1		1	77	1	1		0		1	2		1	3	3	3	2	1	1	1	1	1
EMC532	0	1		0	66	1	1		0		1	2		1	2	3	2	6	6	6	1	1	1
EMC554	0	1	8	1	60	1	1		0		1	2		1	3	4	4	3	2	2	1	1	1
EMC667	0	1	6	1	62	1	1		0		1	2		1	6	3	3	6	6	6	1	1	1
EMC083	0	1	5	1	45	1	1		0		1	3		1	3	3	3	1	1	0	1	1	1
EMC163	0	1	2	1	58	1	1		0		1	3		1	0	4	3	6	6	6	1	1	1
EMC188	0	1		0	73	1	1		0		1	3		1	0	0	0	6	6	6	1	1	1
EMC241	0	1	9	1	32	1	1		0		1	3		1	0	3	2	0	1	0	1	1	1
EMC250	0	1		0	76	1	1		0		1	3		1	2	3	2	6	6	6	1	1	1
EMC280	0	1	5	0	70	1	1		0		1	3		1	1	3	1	6	6	1	1	1	1
EMC295	0	1	2	0	74	1	1		0		1	3		1	1	3	2	6	6	6	1	1	1
EMC311	0	1	2	0	74	1	1		0		1	3		1	3	3	2	6	6	6	1	1	1
EMC320	0	1	5	1	82	1	1		0		1	3		1	1	3	2	6	6	6	1	1	1
EMC347	0	1	4	0	78	1	1		0		1	3		1	6	3	2	6	6	6	1	1	1
EMC427	0	1	0	0	68	1	1		0		1	3		1	6	3	1	6	6	6	1	1	1
EMC465	0	1	6	1	51	1	1		0		1	3		1	0	4	4	4	4	6	1	1	1
EMC471	0	1	6	0	66	1	1		0		1	3		1	0	3	2	6	6	6	1	1	1
EMC481	0	1	6	1	51	1	1		0		1	3		1	4	4	4	4	4	6	1	1	1
EMC069	0	1	5	0	70	1	1		0		0	4			0	4	2	1	1	1	1	1	1
EMC132	0	1	3	0	66	1	1		0		0	4			4	4	3	2	2	2	1	1	1
EMC346	0	1		1	57	1	1		0		0	4			0	3	1	6	6	6	1	1	1
EMC389	0	1	6	1	71	1	1		0		0	4			1	3	3	6	6	6	1	1	1
EMC640	0	1	6	0	82	1	1		0		0	4			0	3	1	6	6	0	1	1	1
EMC646	0	1	6	0	65	1	1		0		0	4			3	3	2	2	2	2	1	1	1
EMC226	0	1	3	1	68	1	1		0		1	5		1	2	3	3	3	3	3	1	1	1
EMC460	0	1	2	0	71	1	1		0		1	5		1	1	3	1	1	1	1	1	1	1
EMC566	0	1	4	0	85	1	1		0		1	5		1	0	1	1	6	6	6	1	1	1
CH594	0	0	10	0	75	0	0		1		0	0	0	0	4	5	5		5	5	0	0	0
CH1	0	0	2	0	67	1	1				0	0	0	0	0	3	3		5	5	1	0	0
CH1002	0	0		1	51	1	1				0	0	0	0	0	4	4		6	6	1	1	0
CH1003	0	0	6	0	70	1	1				0	0	0	0	0	4	3		2	5	1	1	0
CH1004	0	0		0	70	1	1				0	0	0	0	4	4	3		2	5	1	1	0
CH1010	0	0		1	76	0	0		1		0	0	0	0	0	5	5		5	5	0	0	0
CH1013	0	0		1	77	0	0		1		0	0	0	0	1	5	5		5	5	0	0	0
CH1016	0	0	14	1	46	0	0		1		0	0	0	0	2	5	5		5	5	0	0	0
CH1028	0	0		1	66	0	0		1		0	0	0	0	0	5	5		5	5	0	0	0
CH1034	0	0	9	1	76	1	0		0		0	0	0	0	0	4	5		5	5	0	0	0
CH104	0	0	11	1	62	0	0	11	0		0	0	0	0	1	5	5		5	5	0	0	0
CH1040	0	0	4	1	78	0	0		1		0	0	0	0	0	5	5		5	5	0	0	0
CH1041	0	0		0	53	1	1				0	0	0	0	2	3	2		5	5	0	0	0
CH1045	0	0	8	1	53	1	1				0	0	0	0	0						0	0	0
CH1050	0	0		0	86	0	0		0		0	0	0	0	1						0	0	0
CH1061	0	0		0	67	0	0		1		0	0	0	0	0						0	0	0
CH1066	0	0	3	0	67	1	1				0	0	0	0	0						0	0	0
CH1067	0	0		0	48	0	0		1		0	0	0	0	0						0	0	0
CH1071	0	0		0	69	1	1				0	0	0	0	3						1	1	0
CH1074	0	0		0	34	1	1				0	0	0	0	6						1	1	0
CH1076	0	0		1	45	0	0		1		0	0	0	0	6						0	0	0
CH1082	0	0	9	0	76	0	0		1		0	0	0	0	3						0	0	0
CH1085	0	0	8	1	60	0	0		1		0	0	0	0	6						0	0	0
CH1089	0	0	4	0	63	0	0	4	0		0	0	0	0	3						0	0	0
CH1094	0	0		1	47	0	0		1		0	0	0	0	0						0	0	0
CH1096	0	0		0	77	1	0		0		0	0	0	0	2						0	0	0
CH1107	0	0		0	49	1	0		0		0	0	0	0	6						0	0	0
CH1108	0	0		0	83	0	0		1		0	0	0	0							0	0	0
CH111	0	0		1	71	0	0		0		0	0	0	0							0	0	0
CH1110	0	0	9	1	60	0	0	5	0		0	0	0	0							0	0	0
CH1114	0	0		1	70	0	0		1		0	0	0	0							0	0	0
CH1125	0	0	16	1	61	1	0		0		0	0	0	0							0	0	0
CH113	0	0		0	59	0	0		0		0	0	0	0							0	0	0
CH1132	0	0	6	0	54	1	1				0	0	0	0							0	0	0
CH1133	0	0		0	54	1	1				0	0	0	0							0	0	0
CH1134	0	0	10	1	67	1	1				0	0	0	0							0	0	0
CH1135	0	0		1	67	1	1				0	0	0	0							0	0	0
CH1140	0	0		0	37	1	1				0	0	0	0							0	0	0
CH1142	0	0		0	56	0	0		1		0	0	0	0							0	0	0
CH1154	0	0	4	0	68	1	0		0		0	0	0	0							0	0	0
CH1157	0	0		1	44	0	0	13	0		0	0	0	0							0	0	0
CH1162	0	0		0	46	0	0		1		0	0	0	0							0	0	0
CH1164	0	0	6	0	70	0	0		1		0	0	0	0							0	0	0
CH1166	0	0	7	1	59	1	0		1		0	0	0	0							0	0	0
CH1175	0	0		0	63	0	0		1		0	0	0	0							0	0	0
CH1185	0	0		1	72	0	0		0		0	0	0	0							0	0	0
CH1189	0	0		0	36	0	0		1		0	0	0	0							0	0	0
CH1191	0	0		0	76	0	0		0		0	0	0	0							0	0	0
CH1196	0	0		1	84	1	0		0		0	0	0	0							0	0	0
CH1197	0	0		1	84	1	0		0		0	0	0	0							0	0	0
CH1198	0	0		1	77	0	0		1		0	0	0	0							0	0	0
CH120	0	0	4	1	87	0	0	9	1		0	0	0	0							0	0	0
CH1210	0	0		0	49	0	0		0		0	0	0	0							0	0	0
CH1212	0	0		1	68	0	0		1		0	0	0	0							0	0	0
CH1224	0	0		1	31	1	1				0	0	0	0							1	1	0
CH1225	0	0		1	51	0	0		1		0	0	0	0							0	0	0
CH1248	0	0	10	1	44	0	0	8	0		0	0	0	0							0	0	0
CH1250	0	0		1	84	0	0		1		0	0	0	0							0	0	0
CH1251	0	0		0	54	0	0		1		0	0	0	0							0	0	0
CH1259	0	0		1	86	1	1				0	0	0	0							1	1	0
CH1260	0	0	8	0	58	0	0		1		0	0	0	0							0	0	0
CH1261	0	0		0	61	0	0		1		0	0	0	0							0	0	0
CH1266	0	0		1	52	1	1				0	0	0	0							0	0	0
CH1267	0	0		1	69	1	1				0	0	0	0							0	0	0
CH127	0	0	5	0	47	1	0		1		0	0	0	0							0	0	0
CH1282	0	0	10	0	58	0	0		1		0	0	0	0							0	0	0
CH1301	0	0		1	53	1	1				0	0	0	0							1	1	0
CH1302	0	0		0	70	1	1				0	0	0	0							1	1	0
CH1304	0	0		1	83	0	0		1		0	0	0	0							0	0	0
CH1315	0	0	8	0	66	0	0		1		0	0	0	0							0	0	0
CH1318	0	0	11	0	53	0	0	3	0		0	0	0	0							0	0	0
CH1325	0	0	5	0	60	1	0		0		0	0	0	0							0	0	0
CH133	0	0	8	0	35	1	1				0	0	0	0							1	0	0
CH1338	0	0		0	60	0	0	8	0		0	0	0	0							0	0	0
CH1341	0	0		0	74	0	0		1		0	0	0	0							0	0	0
CH1342	0	0		1	77	0	0		1		0	0	0	0							0	0	0
CH1344	0	0		0	54	0	0		1		0	0	0	0							0	0	0
CH1346	0	0		0	27	0	0		1		0	0	0	0							0	0	0
CH1350	0	0		0	33	0	0		0		0	0	0	0							0	0	0
CH1354	0	0		0	84	0	0		1		0	0	0	0							0	0	0
CH1364	0	0		0	65	0	0		1		0	0	0	0							0	0	0
CH137	0	0		1	64	0	0		1		0	0	0	0							0	0	0
CH1384	0	0	6	0	70	0	0	6	1		0	0	0	0							0	0	0
CH139	0	0		0	67	0	0		0		0	0	0	0							0	0	0
CH1392	0	0		1	63	1	1				0	0	0	0							0	0	0
CH1393	0	0		1	63	1	1				0	0	0	0							0	0	0
CH1394	0	0	8	0	49	0	0		1		0	0	0	0							0	0	0
CH14	0	0		0	63	0	0		1		0	0	0	0							0	0	0
CH1403	0	0		0	62	0	0		1		0	0	0	0							0	0	0
CH1404	0	0		0	60	0	0		1		0	0	0	0							0	0	0
CH1412	0	0		0	69	1	0		0		0	0	0	0							0	0	0
CH1413	0	0		0	69	0	0		1		0	0	0	0							0	0	0
CH1416	0	0		0	55	1	0		0		0	0	0	0							0	0	0
CH1423	0	0		0	63	0	0		1		0	0	0	0							0	0	0
CH1428	0	0		1	64	1	1				0	0	0	0							0	0	0
CH1436	0	0	6	0	54	0	0		0		0	0	0	0							0	0	0
CH1437	0	0		1	57	0	0		1		0	0	0	0							0	0	0
CH1443	0	0	6	1	30	0	0		1		0	0	0	0							0	0	0
CH1444	0	0		0	70	0	0		1		0	0	0	0							0	0	0
CH1445	0	0	9	0	71	1	1				0	0	0	0							1	1	0
CH1446	0	0		0	71	1	1				0	0	0	0							1	1	0
CH1448	0	0	8	0	36	1	0		0		0	0	0	0							0	0	0
CH1466	0	0	6	1	38	0	0		0		0	0	0	0							0	0	0
CH1467	0	0		0	69	0	0		1		0	0	0	0							0	0	0
CH1476	0	0	6	0	64	1	1				0	0	0	0							1	1	0
CH1477	0	0	8	0	64	1	1				0	0	0	0							1	1	0
CH1478	0	0		0	69	0	0		1		0	0	0	0							0	0	0
CH1479	0	0	12	0	68	0	0		1		0	0	0	0							0	0	0
CH1485	0	0		0	65	1	1				0	0	0	0							1	0	0
CH1486	0	0		0	69	0	0		0		0	0	0	0							0	0	0
CH1491	0	0	6	1	66	1	1				0	0	0	0							0	0	0
CH1494	0	0		0	52	1	0		0		0	0	0	0							0	0	0
CH1495	0	0		0	52	0	0		1		0	0	0	0							0	0	0
CH1500	0	0		0	53	0	0		0		0	0	0	0							0	0	0
CH1501	0	0		0	62	0	0		1		0	0	0	0							0	0	0
CH1502	0	0		1	78	0	0		1		0	0	0	0							0	0	0
CH1508	0	0		0	86	1	1				0	0	0	0							0	0	0
CH1509	0	0	8	0	64	0	0		1		0	0	0	0							0	0	0
CH1510	0	0	8	0	78	1	1				0	0	0	0							0	0	0
CH1517	0	0		1	47	0	0		1		0	0	0	0							0	0	0
CH1525	0	0		1	72	0	0		1		0	0	0	0							0	0	0
CH1527	0	0		0	50	0	0	8	1		0	0	0	0							0	0	0
CH1538	0	0		0	72	0	0		1		0	0	0	0							0	0	0
CH1539	0	0		0	69	1	1				0	0	0	0							0	0	0
CH1541	0	0		0	38	0	0		0		0	0	0	0							0	0	0
CH1546	0	0		0	71	0	0		1		0	0	0	0							0	0	0
CH1547	0	0		0	67	0	0		1		0	0	0	0							0	0	0
CH1549	0	0		1	48	0	0		1		0	0	0	0							0	0	0
CH1560	0	0		0	85	0	0		1		0	0	0	0							0	0	0
CH1565	0	0		0	55	0	0		1		0	0	0	0							0	0	0
CH1566	0	0		1	54	1	1				0	0	0	0							1	1	0
CH1568	0	0		0	70	1	0		0		0	0	0	0							0	0	0
CH1569	0	0		0	63	0	0		1		0	0	0	0							0	0	0
CH1579	0	0		1	43	0	0		1		0	0	0	0							0	0	0
CH158	0	0	10	0	86	0	0		1		0	0	0	0							0	0	0
CH1584	0	0		0	81	0	0		1		0	0	0	0							0	0	0
CH1588	0	0		0	73	1	1				0	0	0	0							0	0	0
CH1598	0	0	6	1	66	0	0		1		0	0	0	0							0	0	0
CH1599	0	0		0	66	0	0		0		0	0	0	0							0	0	0
CH160	0	0		0	39	0	0	18	1		0	0	0	0							0	0	0
CH1602	0	0		1	63	1	1				0	0	0	0							0	0	0
CH1606	0	0	6	1	80	0	0		0		0	0	0	0							0	0	0
CH1609	0	0	6	1	58	0	0		1		0	0	0	0							0	0	0
CH1625	0	0	7	0	71	1	0		0		0	0	0	0							0	0	0
CH1635	0	0		0	54	0	0		1		0	0	0	0							0	0	0
CH1637	0	0		1	88	1	1				0	0	0	0							0	0	0
CH1646	0	0		0	71	0	0		1		0	0	0	0							0	0	0
CH1648	0	0		0	64	1	1				0	0	0	0							1	1	0
CH165	0	0	15	1	46	1	0		1		0	0	0	0							0	0	0
CH1668	0	0	5	0	85	0	0		1		0	0	0	0							0	0	0
CH1673	0	0	10	1	48	1	1				0	0	0	0							1	1	0
CH1694	0	0	6	1	28	0	0		1		0	0	0	0							0	0	0
CH1701	0	0		0	61	0	0		1		0	0	0	0							0	0	0
CH1703	0	0		1	63	0	0		1		0	0	0	0							0	0	0
CH1704	0	0		1	70	1	1				0	0	0	0							1	0	0
CH1705	0	0	5	0	42	0	0		1		0	0	0	0							0	0	0
CH1706	0	0		1	47	0	0		0		0	0	0	0							0	0	0
CH1709	0	0		0	62	1	1				0	0	0	0							1	0	0
CH1715	0	0		1	65	0	0		1		0	0	0	0							0	0	0
CH172	0	0	15	0	83	0	0	13	1		0	0	0	0							0	0	0
CH1750	0	0		1	43	1	1				0	0	0	0							1	0	0
CH1751	0	0		1	66	0	0		1		0	0	0	0							0	0	0
CH1756	0	0		1	73	1	1				0	0	0	0							0	0	0
CH1757	0	0	8	1	67	1	1				0	0	0	0							1	0	0
CH1762	0	0		1	59	1	1				0	0	0	0							0	0	0
CH1769	0	0		0	50	1	0		0		0	0	0	0							0	0	0
CH1770	0	0		1	76	1	0		0		0	0	0	0							0	0	0
CH1771	0	0		0	44	0	0		1		0	0	0	0							0	0	0
CH1772	0	0		0	81	1	1				0	0	0	0							1	0	0
CH1773	0	0		0	76	0	0		1		0	0	0	0							0	0	0
CH1782	0	0		1	60	1	1				0	0	0	0							1	1	0
CH1792	0	0		1	30	0	0		1		0	0	0	0							0	0	0
CH1793	0	0		0	59	1	0		0		0	0	0	0							0	0	0
CH1799	0	0		0		0	0		1		0	0	0	0							0	0	0
CH1801	0	0	5	1	49	1	1				0	0	0	0							0	0	0
CH1803	0	0	9	0	72	0	0		1		0	0	0	0							0	0	0
CH188	0	0	8	0	46	0	0		0		0	0	0	0							0	0	0
CH19	0	0		0	69	1	0		0		0	0	0	0							0	0	0
CH201	0	0	11	0	25	0	0	14	1		0	0	0	0							0	0	0
CH207	0	0	11	0	56	0	0		1		0	0	0	0							0	0	0
CH212	0	0		0	67	0	0		0		0	0	0	0							0	0	0
CH218	0	0		1	57	0	0		1		0	0	0	0							0	0	0
CH22	0	0	9	0	69	0	0	9	1		0	0	0	0							0	0	0
CH221	0	0		0	79	0	0		1		0	0	0	0							0	0	0
CH225	0	0		1	61	0	0		1		0	0	0	0							0	0	0
CH230	0	0		1	69	0	0		1		0	0	0	0							0	0	0
CH241	0	0		1	52	0	0		1		0	0	0	0							0	0	0
CH25	0	0	17	0	61	0	0	17	1		0	0	0	0							0	0	0
CH250	0	0		0	68	1	1				0	0	0	0							1	0	0
CH251	0	0	4	1	66	1	0		1		0	0	0	0							0	0	0
CH253	0	0		0	53	1	0		0		0	0	0	0							0	0	0
CH258	0	0		0	73	1	0		0		0	0	0	0							0	0	0
CH259	0	0	6	1	56	0	0	8	1		0	0	0	0							0	0	0
CH262	0	0	10	0	62	0	0		1		0	0	0	0							0	0	0
CH266	0	0		1	77	0	0		1		0	0	0	0							0	0	0
CH267	0	0	11	0	73	0	0	20	0		0	0	0	0							0	0	0
CH273	0	0	17	1	60	1	0		0		0	0	0	0							0	0	0
CH275	0	0		1	67	0	0		1		0	0	0	0							0	0	0
CH289	0	0	10	0	69	0	0		1		0	0	0	0							0	0	0
CH290	0	0		1	70	1	1				0	0	0	0							0	0	0
CH292	0	0		0	58	0	0		1		0	0	0	0							0	0	0
CH299	0	0	8	0	55	0	0	8	1		0	0	0	0							0	0	0
CH305	0	0	12	0	61	1	0		0		0	0	0	0							0	0	0
CH316	0	0	9	0	80	0	0	10	0		0	0	0	0							0	0	0
CH318	0	0		0	64	1	1		0		0	0	0	0							0	0	0
CH319	0	0	11	1	46	1	0		0		0	0	0	0							0	0	0
CH323	0	0	4	0	68	1	1				0	0	0	0							1	0	0
CH327	0	0	8	0	72	1	1				0	0	0	0							1	1	0
CH331	0	0		1	45	1	1				0	0	0	0							0	0	0
CH339	0	0	9	0	64	0	0	10	0		0	0	0	0							0	0	0
CH352	0	0		0	63	0	0		1		0	0	0	0							0	0	0
CH37	0	0		0	57	0	0		1		0	0	0	0							0	0	0
CH379	0	0		1	72	1	1				0	0	0	0							1	0	0
CH393	0	0		0	41	1	1				0	0	0	0							1	1	0
CH4	0	0	8	0	65	1	1				0	0	0	0							1	1	0
CH40	0	0	15	0	65	1	0		0		0	0	0	0							0	0	0
CH408	0	0		0	53	1	1				0	0	0	0							0	0	0
CH409	0	0		0	53	1	1				0	0	0	0							0	0	0
CH41	0	0		0	65	1	0		0		0	0	0	0							0	0	0
CH412	0	0		1	39	0	0		1		0	0	0	0							0	0	0
CH414	0	0	9	1	63	1	1				0	0	0	0							1	1	0
CH42	0	0	6	0	65	1	0		0		0	0	0	0							0	0	0
CH421	0	0		1	75	0	0		0		0	0	0	0							0	0	0
CH423	0	0	12	0	56	0	0		1		0	0	0	0							0	0	0
CH432	0	0		0	60	1	1				0	0	0	0							0	0	0
CH445	0	0	10	0	73	0	0	9	1		0	0	0	0							0	0	0
CH448	0	0		0	71	1	1				0	0	0	0							0	0	0
CH450	0	0		1	74	0	0	13	1		0	0	0	0							0	0	0
CH462	0	0		0	51	0	0	16	0		0	0	0	0							0	0	0
CH463	0	0	7	0	67	0	0		1		0	0	0	0							0	0	0
CH464	0	0		0	59	0	0		1		0	0	0	0							0	0	0
CH467	0	0	16	1	68	0	0		1		0	0	0	0							0	0	0
CH47	0	0	8	1	60	1	0		1		0	0	0	0							0	0	0
CH476	0	0	9	0	74	1	1				0	0	0	0							0	0	0
CH477	0	0		0	74	1	1				0	0	0	0							0	0	0
CH479	0	0		0	58	0	0		1		0	0	0	0							0	0	0
CH48	0	0	4	1	60	1	0		1		0	0	0	0							0	0	0
CH481	0	0		0	85	1	0		0		0	0	0	0							0	0	0
CH487	0	0	9	0	53	0	0		1		0	0	0	0							0	0	0
CH497	0	0		0	81	0	0		1		0	0	0	0							0	0	0
CH498	0	0	9	0	24	0	0		1		0	0	0	0							0	0	0
CH508	0	0	5	0	74	1	1				0	0	0	0							0	0	0
CH509	0	0		1	72	1	1				0	0	0	0							0	0	0
CH513	0	0	14	0	45	0	0		0		0	0	0	0							0	0	0
CH516	0	0		0	85	1	1				0	0	0	0							0	0	0
CH517	0	0	6	0	48	1	0		0		0	0	0	0							0	0	0
CH526	0	0		1	47	0	0		1		0	0	0	0							0	0	0
CH538	0	0	14	1	51	1	1				0	0	0	0							0	0	0
CH542	0	0	10	0	69	1	1				0	0	0	0							0	0	0
CH547	0	0	14	0	72	1	1				0	0	0	0							1	1	0
CH548	0	0		0	72	1	1				0	0	0	0							1	0	0
CH549	0	0	13	1	55	0	0	6	1		0	0	0	0							0	0	0
CH557	0	0	6	1	76	1	1				0	0	0	0							1	1	0
CH564	0	0	8	0	68	1	0		0		0	0	0	0							0	0	0
CH570	0	0	15	0	58	0	0		1		0	0	0	0							0	0	0
CH571	0	0	2	1	68	1	1				0	0	0	0							0	0	0
CH574	0	0		0	46	0	0		1		0	0	0	0							0	0	0
CH60	0	0	6	0	42	1	0		0		0	0	0	0							0	0	0
CH602	0	0		1	67	0	0		1		0	0	0	0							0	0	0
CH603	0	0		0	37	0	0		1		0	0	0	0							0	0	0
CH605	0	0		1	52	1	1				0	0	0	0							0	0	0
CH611	0	0		1	89	1	0		0		0	0	0	0							0	0	0
CH617	0	0		0	51	0	0	20	1		0	0	0	0							0	0	0
CH620	0	0		1	64	0	0	8	1		0	0	0	0							0	0	0
CH622	0	0		0	54	0	0		1		0	0	0	0							0	0	0
CH626	0	0	7	0	72	0	0		0		0	0	0	0							0	0	0
CH635	0	0		0	69	0	0		1		0	0	0	0							0	0	0
CH64	0	0	11	0	65	1	1				0	0	0	0							1	0	0
CH65	0	0		0	65	1	1				0	0	0	0							0	0	0
CH654	0	0		0	61	0	0	18	1		0	0	0	0							0	0	0
CH662	0	0	6	1	42	1	1				0	0	0	0							1	0	0
CH663	0	0		0	79	1	1				0	0	0	0							0	0	0
CH666	0	0		0	66	0	0		1		0	0	0	0							0	0	0
CH700	0	0	12	0	56	1	0		0		0	0	0	0							0	0	0
CH701	0	0		0	57	0	0		1		0	0	0	0							0	0	0
CH703	0	0	11	0	78	1	0		0		0	0	0	0							0	0	0
CH707	0	0	6	0	78	1	0		0		0	0	0	0							0	0	0
CH709	0	0	10	0	67	1	1				0	0	0	0							1	0	0
CH710	0	0		0	67	1	1				0	0	0	0							1	0	0
CH711	0	0	8	0	67	0	0		1		0	0	0	0							0	0	0
CH715	0	0	11	1	64	0	0		1		0	0	0	0							0	0	0
CH72	0	0	4	1	67	0	0		1		0	0	0	0							0	0	0
CH722	0	0		0	66	1	1				0	0	0	0							1	1	0
CH746	0	0		0	54	0	0		0		0	0	0	0							0	0	0
CH748	0	0	18	0	61	0	0	10	0		0	0	0	0							0	0	0
CH757	0	0	8	1	32	0	0		1		0	0	0	0							0	0	0
CH760	0	0		0	79	0	0		0		0	0	0	0							0	0	0
CH768	0	0		1	25	1	1				0	0	0	0							1	1	0
CH770	0	0		1	25	1	1				0	0	0	0							1	1	0
CH786	0	0		1	84	1	1				0	0	0	0							0	0	0
CH787	0	0	13	0	30	0	0		1		0	0	0	0							0	0	0
CH791	0	0		0	78	0	0		1		0	0	0	0							0	0	0
CH792	0	0		1	59	0	0		1		0	0	0	0							0	0	0
CH8	0	0		0	48	0	0		1		0	0	0	0							0	0	0
CH801	0	0	5	0	63	0	0	10	1		0	0	0	0							0	0	0
CH810	0	0		0	27	0	0		1		0	0	0	0							0	0	0
CH811	0	0	11	1	53	0	0		1		0	0	0	0							0	0	0
CH812	0	0	9	1	34	0	0		1		0	0	0	0							0	0	0
CH815	0	0	6	0	62	1	0		0		0	0	0	0							0	0	0
CH818	0	0	6	1	71	0	0		1		0	0	0	0							0	0	0
CH826	0	0	7	1	62	0	0	7	1		0	0	0	0							0	0	0
CH828	0	0		1	45	0	0		1		0	0	0	0							0	0	0
CH831	0	0		1	34	0	0		1		0	0	0	0							0	0	0
CH832	0	0	7	1	47	0	0		1		0	0	0	0							0	0	0
CH839	0	0		1	60	0	0		0		0	0	0	0							0	0	0
CH846	0	0		0	70	0	0		1		0	0	0	0							0	0	0
CH864	0	0	6	0	64	1	0		0		0	0	0	0							0	0	0
CH867	0	0	12	1	52	0	0		1		0	0	0	0							0	0	0
CH878	0	0		0	73	1	0		0		0	0	0	0							0	0	0
CH883	0	0		0	49	0	0		1		0	0	0	0							0	0	0
CH884	0	0		0	62	0	0		1		0	0	0	0							0	0	0
CH886	0	0		0	26	0	0		1		0	0	0	0							0	0	0
CH888	0	0		1	31	1	0		0		0	0	0	0							0	0	0
CH889	0	0		1	31	1	0		0		0	0	0	0							0	0	0
CH890	0	0		1	31	1	0		0		0	0	0	0							0	0	0
CH891	0	0		1	31	0	0		1		0	0	0	0							0	0	0
CH895	0	0	8	0	72	0	0		1		0	0	0	0							0	0	0
CH90	0	0		1	58	0	0		1		0	0	0	0							0	0	0
CH908	0	0		0	77	0	0		1		0	0	0	0							0	0	0
CH92	0	0	8	0	60	1	1				0	0	0	0							1	1	0
CH921	0	0		0	89	1	0		1		0	0	0	0							0	0	0
CH922	0	0	8	0	64	1	1				0	0	0	0							0	0	0
CH929	0	0	9	1	72	1	1				0	0	0	0							0	0	0
CH957	0	0	5	0	69	0	0	6	1		0	0	0	0							0	0	0
CH960	0	0		0	64	0	0		1		0	0	0	0							0	0	0
CH961	0	0	8	0	44	0	0		1		0	0	0	0							0	0	0
CH965	0	0	8	0	78	0	0		1		0	0	0	0							0	0	0
CH967	0	0	9	0	49	1	1				0	0	0	0							1	0	0
CH968	0	0		0	90	0	0		1		0	0	0	0							0	0	0
CH987	0	0		0	61	0	0		1		0	0	0	0							0	0	0
CH991	0	0		1	56	1	0		1		0	0	0	0							0	0	0
CH999	0	0		1	76	0	0		1		0	0	0	0							0	0	0
EMC003	1	1	5	0	54	1	1		0		0	1	1		2	3	2	1	1	5	1	1	0
EMC024	1	1	11	0	51	1	1		0		0	1	1		0	3	1	1	5	5	1	0	0
EMC030	1	1	11	1	54	1	1		0		0	1	1		0	3	3	3	6	5	1	1	0
EMC031	1	1	12	0	62	1	1		0		0	1	1		0	4	3	5	5	5	0	0	0
EMC033	1	1	5	0	45	1	0		1		0	1	1		0	4	5	5	5	5	0	0	0
EMC053	1	1	15	0	50	0	0	15	0		0	1	1		3	5	5	5	5	5	0	0	0
EMC070	1	1	11	0	45	0	0	11	1		0	1	1		4	5	5	5	5	5	0	0	0
EMC072	1	1	15	1	74	0	0		1		0	1	1		3	5	5	5	5	5	0	0	0
EMC074	1	1	4	0	54	1	1		0		0	1	1		0	2	1	5	5	5	0	0	0
EMC078	1	1	16	0	77	0	0	16	1		0	1	1		3	5	5	5	5	5	0	0	0
EMC087	1	1	16	0	71	0	0		1		0	1	1		1	5	5	5	5	5	0	0	0
EMC088	1	1	19	0	78	0	0	19	1		0	1	1		1	5	5	5	5	5	0	0	0
EMC089	1	1	16	1	61	1	0		0		0	1	1		1	4	5	5	5	5	0	0	0
EMC090	1	1	6	0	40	1	1		0		0	1	1		4	4	4	5	5	5	0	0	0
EMC092	1	1	11	0	73	0	0	11	1		0	1	1		3	5	5	5	5	5	0	0	0
EMC095	1	1	10	0	74	0	0	12	1		0	1	1		1	5	5	5	5	5	0	0	0
EMC105	1	1	9	1	82	0	0	9	1		0	1	1		1	5	5	5	5	5	0	0	0
EMC106	1	1	12	0	61	1	0		0		0	1	1		4	4	5	5	5	5	0	0	0
EMC107	1	1	12	0	67	1	0		0		0	1	1		1	3	5	5	5	5	0	0	0
EMC112	1	1	7	0	63	0	0	7	1		0	1	1		3	5	5	5	5	5	0	0	0
EMC117	1	1	7	1	75	0	0		1		0	1	1		1	5	5	5	5	5	0	0	0
EMC118	1	1	11	0	75	1	0		1		0	1	1		3	4	5	5	5	5	0	0	0
EMC119	1	1	7	0	75	0	0		1		0	1	1		4	5	5	5	5	5	0	0	0
EMC123	1	1	7	1	74	0	0		1		0	1	1		1	5	5	5	5	5	0	0	0
EMC124	1	1	6	0	78	0	0		1		0	1	1		3	5	5	5	5	5	0	0	0
EMC141	1	1	5	0	73	1	0		0		0	1	1		1	4	5	5	5	5	0	0	0
EMC155	1	1	6	1	50	1	1		0		0	1	1		3	4	4	5	5	5	0	0	0
EMC190	1	1	7	0	65	1	1		0		0	1	1		1	3	3	5	5	5	0	0	0
EMC192	1	1	17	1	80	1	1		0		0	1	1		0	4	4	5	5	0	0	0	0
EMC194	1	1	7	1	63	1	1		0		0	1	1		1	4	3	5	5	5	0	0	0
EMC205	1	1	8	0	62	1	1		0		0	1	1		1	4	3	3	5	5	1	0	0
EMC230	1	1	5	1	67	1	1		0		0	1	1		1	3	1	5	5	5	0	0	0
EMC233	1	1		0	53	1	1		0		0	1	1		1	2	2	1	5	5	1	0	0
EMC254	1	1	8	0	87	1	1		0		0	1	1		2	4	3	5	5	5	0	0	0
EMC269	1	1	7	0	69	1	1		0		0	1	1		2	3	2	5	5	5	0	0	0
EMC270	1	1	9	1	75	1	1		0		0	1	1		2	4	3	5	5	5	0	0	0
EMC282	1	1	15	0	60	0	0	15	1		0	1	1		0	5	5	5	5	5	0	0	0
EMC289	1	1	3	0	50	1	0		0		0	1	1		2	4	5	5	5	5	0	0	0
EMC291	1	1		1	70	1	1		0		0	1	1		6	3	2	6	3	5	1	1	0
EMC296	1	1	9	1	77	0	0		1		0	1	1		3	5	5	5	5	5	0	0	0
EMC317	1	1		0	68	1	1		0		0	1	1		1	6	6	5	5	5	0	0	0
EMC325	1	1	3	0	60	0	0		1		0	1	1		0	5	5	5	5	5	0	0	0
EMC337	1	1	6	0	70	1	1		0		0	1	1		2	2	2	3	5	5	1	0	0
EMC340	1	1		0	74	0	0		0		0	1	1		1	5	5	5	5	5	0	0	0
EMC343	1	1		1	60	1	1		0		0	1	1		1	3	2	1	5	5	1	0	0
EMC351	1	1	10	0	60	0	0		1		0	1	1		1	5	5	5	5	5	0	0	0
EMC359	1	1	7	1	38	1	1		0		0	1	1		0	4	3	5	5	5	0	0	0
EMC376	1	1	6	1	68	1	0		0		0	1	1		2	4	5	5	5	5	0	0	0
EMC379	1	1	18	0	22	0	0	18	0		0	1	1		0	5	5	5	5	5	0	0	0
EMC387	1	1	11	0	77	0	0	11	1		0	1	1		0	5	5	5	5	5	0	0	0
EMC400	1	1		0	59	0	0		1		0	1	1		6	5	5	5	5	5	0	0	0
EMC419	1	1	5	0	67	0	0		1		0	1	1		1	5	5	5	5	5	0	0	0
EMC428	1	1	9	0	62	0	0		1		0	1	1		3	5	5	5	5	5	0	0	0
EMC431	1	1		0	62	1	1		0		0	1	1		1	3	2	1	2	5	1	1	0
EMC432	1	1	5	0	61	0	0		1		0	1	1		3	5	5	5	5	5	0	0	0
EMC440	1	1	7	0	74	0	0		1		0	1	1		3	5	5	5	5	5	0	0	0
EMC441	1	1		0	79	0	0		1		0	1	1		2	5	5	5	5	5	0	0	0
EMC445	1	1	4	0	67	0	0		1		0	1	1		2	5	5	5	5	5	0	0	0
EMC453	1	1	2	0	67	0	0	5	1		0	1	1		1	5	5	5	5	5	0	0	0
EMC456	1	1	10	0	74	0	0		1		0	1	1		4	5	5	5	5	5	0	0	0
EMC461	1	1	5	0	69	1	1		0		0	1	1		1	3	3	5	5	5	0	0	0
EMC470	1	1	4	0	62	0	0		1		0	1	1		3	5	5	5	5	5	0	0	0
EMC472	1	1	8	1	69	1	0		1		0	1	1		6	3	5	5	5	5	0	0	0
EMC493	1	1		0	84	1	1		0		0	1	1		2	3	2	6	5	5	1	0	0
EMC494	1	1	17	0	66	0	0	17	1		0	1	1		2	5	5	5	5	5	0	0	0
EMC507	1	1	8	1	78	0	0	6	1		0	1	1		3	5	5	5	5	5	0	0	0
EMC530	1	1	6	1	78	0	0		1		0	1	1		2	5	5	5	5	5	0	0	0
EMC544	1	1		0	50	0	0		1		0	1	1		0	5	5	5	5	5	0	0	0
EMC545	1	1		1	92	1	1		0		0	1	1		2	3	2	6	6	5	1	1	0
EMC562	1	1		1	59	1	1		0		0	1	1		1	3	2	5	5	5	0	0	0
EMC581	1	1	9	1	39	1	0		0		0	1	1		3	4	5	5	5	5	0	0	0
EMC582	1	1		0	63	1	1		0		0	1	1		2	3	2	3	5	5	1	0	0
EMC583	1	1	2	0	78	0	0	3	1		0	1	1		2	5	5	5	5	5	0	0	0
EMC589	1	1	8	0	73	1	0		1		0	1	1		0	3	5	5	5	5	0	0	0
EMC601	1	1	8	1	67	1	1		0		0	1	1		2	4	4	5	5	5	0	0	0
EMC613	1	1	5	1	70	1	0		0		0	1	1		1	2	5	5	5	5	0	0	0
EMC616	1	1	6	0	61	1	0		0		0	1	1		3	3	5	5	5	5	0	0	0
EMC621	1	1	6	0	54	1	1		0		0	1	1		0	3	2	5	5	5	0	0	0
EMC625	1	1	2	1	59	1	0		0		0	1	1		6	4	5	5	5	5	0	0	0
EMC634	1	1	10	0	61	0	0		1		0	1	1		1	5	5	5	5	5	0	0	0
EMC636	1	1	10	0	73	0	0		1		0	1	1		3	5	5	5	5	5	0	0	0
EMC638	1	1		0	42	1	1		0		0	1	1		0	3	2	2	5	5	1	0	0
EMC642	1	1	13	0	69	0	0	13	1		0	1	1		4	5	5	5	5	5	0	0	0
EMC650	1	1	5	0	72	1	1		0		0	1	1		3	3	3	5	5	5	0	0	0
EMC651	1	1		0	68	0	0		1		0	1	1		3	5	5	5	5	5	0	0	0
EMC655	1	1		0	65	1	0		0		0	1	1		2	3	5	5	5	5	0	0	0
EMC693	1	1	7	0	74	1	1		0		0	1	1		0	3	2	1	6	6	1	0	0
EMC712	1	1	10	1	78	1	1		0		0	1	1		0	4	4	5	5	5	0	0	0
EMC734	1	1		0	42	1	1		0		0	1	1		2	3	3	2	2	5	1	1	0
EMC735	1	1	6	1	78	1	1		0		0	1	1		2	3	4	5	5	5	0	0	0
EMC034	0	1	10	0	26	0	0	18	1		1	2		1	3	5	5	5	5	5	0	0	0
EMC051	0	1	18	0	38	0	0	18	0		1	2		1	1	5	5	5	5	5	0	0	0
EMC091	0	1	18	0	55	0	0	16	1		1	2		1	3	5	5	5	5	5	0	0	0
EMC116	0	1	10	0	61	1	1		0		1	2		1	6	3	2	0	5	5	1	0	0
EMC172	0	1	15	0	73	1	0		1		1	2		1	6	4	5	5	5	5	0	0	0
EMC181	0	1	15	0	66	1	0		0		1	2		1	1	4	5	5	5	5	0	0	0
EMC189	0	1	2	0	65	1	0		0		1	2		1	3	4	5	5	5	5	0	0	0
EMC231	0	1	2	1	75	1	1		0		1	2		1	2	3	3	5	5	5	0	0	0
EMC265	0	1	9	0	65	1	0		0		1	2		1	4	4	5	5	5	5	0	0	0
EMC298	0	1	9	0	65	0	0		1		1	2		1	4	5	5	5	5	5	0	0	0
EMC324	0	1	8	0	50	0	0	9	1		1	2		1	3	5	5	5	5	5	0	0	0
EMC333	0	1		0	71	1	1		0		1	2		1	1	3	2	6	5	5	1	0	0
EMC339	0	1		0	71	1	1		0		1	2		1	3	3	2	6	5	5	1	0	0
EMC355	0	1	6	0	69	0	0		1		1	2		1	3	5	5	5	5	5	0	0	0
EMC394	0	1	6	1	75	1	0		1		1	2		1	3	4	5	5	5	5	0	0	0
EMC499	0	1	4	1	64	1	1		0		1	2		1	1	3	3	5	5	5	0	0	0
EMC503	0	1	11	0	66	0	0		1		1	2		1	1	5	5	5	5	5	0	0	0
EMC531	0	1	10	0	59	1	1		0		1	2		1	1	4	3	1	5	5	1	0	0
EMC560	0	1	10	1	67	0	0		1		1	2		1	0	5	5	5	5	5	0	0	0
EMC631	0	1	2	0	68	1	1		0		1	2		1	3	3	3	5	5	5	0	0	0
EMC682	0	1	9	1	72	0	0		1		1	2		1	0	5	5	5	5	5	0	0	0
EMC703	0	1	9	1	82	1	1		0		1	2		1	6	6	6	5	5	5	0	0	0
EMC715	0	1		0	66	0	0		1		1	2		1	1	5	5	5	5	5	0	0	0
EMC716	0	1	10	1	68	1	1		0		1	2		1	4	4	4	5	5	5	0	0	0
EMC725	0	1	10	1	85	0	0		1		1	2		1	3	5	5	5	5	5	0	0	0
EMC727	0	1		1	63	0	0		1		1	2		1	2	5	5	5	5	5	0	0	0
EMC733	0	1	9	0	21	1	1		0		1	2		1	1	3	3	2	1	5	1	1	0
EMC038	0	1	12	0	42	0	0		1		1	3		1	6	5	5	5	5	5	0	0	0
EMC045	0	1	7	0	45	1	0		1		1	3		1	2	4	5	5	5	5	0	0	0
EMC046	0	1	8	0	53	0	0	16	1		1	3		1	2	5	5	5	5	5	0	0	0
EMC077	0	1	11	0	64	1	0		0		1	3		1	4	4	5	5	5	5	0	0	0
EMC136	0	1	14	0	81	1	1		0		1	3		1	1	4	4	5	5	5	0	0	0
EMC164	0	1	9	1	87	1	1		0		1	3		1	0	4	4	5	5	5	0	0	0
EMC199	0	1	9	0	73	0	0	17	1		1	3		1	4	5	5	5	5	5	0	0	0
EMC216	0	1		0	82	0	0		1		1	3		1	1	5	5	5	5	5	0	0	0
EMC227	0	1	11	1	70	1	1		0		1	3		1	3	3	3	5	5	5	0	0	0
EMC329	0	1	4	0	61	1	0		1		1	3		1	2	4	5	5	5	5	0	0	0
EMC374	0	1	4	0	61	1	0		1		1	3		1	3	3	5	5	5	5	0	0	0
EMC378	0	1		1	70	0	0		1		1	3		1	2	5	5	5	5	5	0	0	0
EMC388	0	1	12	1	73	0	0	12	1		1	3		1	2	5	5	5	5	5	0	0	0
EMC487	0	1	7	1	78	0	0		1		1	3		1	0	5	5	5	5	5	0	0	0
EMC500	0	1	7	0	66	1	0		1		1	3		1	2	3	5	5	5	5	0	0	0
EMC516	0	1	9	0	82	0	0		1		1	3		1	4	5	5	5	5	5	0	0	0
EMC528	0	1		0	66	1	0		0		1	3		1	3	3	5	5	5	5	0	0	0
EMC558	0	1	2	0	66	1	0		1		1	3		1	3	3	5	5	5	5	0	0	0
EMC602	0	1	5	1	73	0	0		1		1	3		1	2	5	5	5	5	5	0	0	0
EMC057	0	1	16	0	72	0	0		1		0	4			1	5	5	5	5	5	0	0	0
EMC338	0	1	4	1	59	1	1		0		0	4			1	4	3	5	5	5	0	0	0
EMC418	0	1	9	1	72	1	1		1		0	4			3	4	4	5	5	5	0	0	0
EMC448	0	1	8	0	73	1	0		0		0	4			3	4	5	5	5	5	0	0	0
EMC535	0	1	8	1	75	0	0		1		0	4			3	5	5	5	5	5	0	0	0
EMC575	0	1		0	66	1	0		1		0	4			3	4	5	5	5	5	0	0	0
EMC623	0	1		0	66	0	0		1		0	4			4	5	5	5	5	5	0	0	0
EMC632	0	1	4	1	62	0	0		1		0	4			0	5	5	5	5	5	0	0	0
EMC660	0	1	10	0	55	1	1		1		0	4			2	4	4	5	5	5	0	0	0
EMC665	0	1	10	0	76	1	1		0		0	4			3	3	3	3	5	5	1	0	0
EMC696	0	1	9	0	69	0	0		1		0	4			1	5	5	5	5	5	0	0	0
EMC361	0	1	7	1	69	1	0		0		1	5		1	1	3	5	5	5	5	0	0	0
EMC496	0	1	8	1	77	0	0		1		1	5		1	2	5	5	5	5	5	0	0	0
